# Supplementary material for: Rare key functional domain missense substitutions in MRE11A, RAD50, and NBN contribute to breast cancer susceptibility: results from a Breast Cancer Family Registry case-control mutation-screening study
Source: Breast Cancer Res. 2014 Jun 3;16(3):R58. doi: 10.1186/bcr3669 (PMC4229874; doi:10.1186/bcr3669)
Supplement: Additional file 1: Table S1 — This spreadsheet contains anonymized coded observational data sufficient to perform most of the analyses of the MRN case-control mutation screening data described in this manuscript. [file bcr3669-S1.xlsx]

## Sheet: MRN_Combi_Rare(<0.1%)
sample	fail_screen	status	center_nb	ethnic_nb	ethnic_group	MRN_var1	MRN_prot1	MRN	pos1	MRN_domain1	MRN_type1	FreqCat_1	FreqCat_2	MRN_var2	MRN_prot2	MRN_pos2	MRN_domain2	MRN_type2	MRN10_silent	MRN10_splice_innoc	MRN10_TSJV	MRN10_TSJV_grade	MRN10_Any_rMS	MRN10_KDrMS	MRN10_KDrMS_noC0	MRN10_KDrMS_grade	MRN10_TSJV_KDrMS_noC0	MRN10_grade	MRN10_KDrMS_noC65	MRN10_Combi_noC65	MRN10_Combi_noC65_G0-4	Align-GVGD (mammals)	Align-GVGD (complete)	SIFT (complete)	PolyPhen-2 (Hum-Var)	PolyPhen-2 (Hum-Div)
1	0	1	1	1	Caucasian	MRN_0	MRN_0	MRN	0	MRN_0	MRN_0	0	0	MRN_0	MRN_0	MRN_0	MRN_0	MRN_0	0	0	0	0	0	0	0	0	0	0	0	0	0	na	na	na	na	na
2	0	1	1	1	Caucasian	MRN_0	MRN_0	MRN	0	MRN_0	MRN_0	0	0	MRN_0	MRN_0	MRN_0	MRN_0	MRN_0	0	0	0	0	0	0	0	0	0	0	0	0	0	na	na	na	na	na
3	0	1	1	1	Caucasian	MRN_0	MRN_0	MRN	0	MRN_0	MRN_0	0	0	MRN_0	MRN_0	MRN_0	MRN_0	MRN_0	0	0	0	0	0	0	0	0	0	0	0	0	0	na	na	na	na	na
4	0	1	1	1	Caucasian	MRN_0	MRN_0	MRN	0	MRN_0	MRN_0	0	0	MRN_0	MRN_0	MRN_0	MRN_0	MRN_0	0	0	0	0	0	0	0	0	0	0	0	0	0	na	na	na	na	na
5	0	0	1	1	Caucasian	MRN_0	MRN_0	MRN	0	MRN_0	MRN_0	0	0	MRN_0	MRN_0	MRN_0	MRN_0	MRN_0	0	0	0	0	0	0	0	0	0	0	0	0	0	na	na	na	na	na
6	1	0	1	1	Caucasian	MRN_0	MRN_0	MRN	0	MRN_0	MRN_0	0	0	MRN_0	MRN_0	MRN_0	MRN_0	MRN_0	0	0	0	0	0	0	0	0	0	0	0	0	0	na	na	na	na	na
7	0	0	1	1	Caucasian	rad50_c.3879C>T	rad50_p.I1293I	rad50	1293	rad50_1	rad50_SNP	3	0	MRN_0	MRN_0	MRN_0	MRN_0	MRN_0	0	0	0	0	0	0	0	0	0	0	0	0	0	na	na	na	na	na
8	0	0	1	1	Caucasian	MRN_0	MRN_0	MRN	0	MRN_0	MRN_0	0	0	MRN_0	MRN_0	MRN_0	MRN_0	MRN_0	0	0	0	0	0	0	0	0	0	0	0	0	0	na	na	na	na	na
9	0	0	1	1	Caucasian	MRN_0	MRN_0	MRN	0	MRN_0	MRN_0	0	0	MRN_0	MRN_0	MRN_0	MRN_0	MRN_0	0	0	0	0	0	0	0	0	0	0	0	0	0	na	na	na	na	na
10	0	0	1	1	Caucasian	MRN_0	MRN_0	MRN	0	MRN_0	MRN_0	0	0	MRN_0	MRN_0	MRN_0	MRN_0	MRN_0	0	0	0	0	0	0	0	0	0	0	0	0	0	na	na	na	na	na
11	0	0	1	1	Caucasian	MRN_0	MRN_0	MRN	0	MRN_0	MRN_0	0	0	MRN_0	MRN_0	MRN_0	MRN_0	MRN_0	0	0	0	0	0	0	0	0	0	0	0	0	0	na	na	na	na	na
12	0	0	1	1	Caucasian	MRN_0	MRN_0	MRN	0	MRN_0	MRN_0	0	0	MRN_0	MRN_0	MRN_0	MRN_0	MRN_0	0	0	0	0	0	0	0	0	0	0	0	0	0	na	na	na	na	na
13	0	0	1	1	Caucasian	MRN_0	MRN_0	MRN	0	MRN_0	MRN_0	0	0	MRN_0	MRN_0	MRN_0	MRN_0	MRN_0	0	0	0	0	0	0	0	0	0	0	0	0	0	na	na	na	na	na
14	0	0	1	1	Caucasian	MRN_0	MRN_0	MRN	0	MRN_0	MRN_0	0	0	MRN_0	MRN_0	MRN_0	MRN_0	MRN_0	0	0	0	0	0	0	0	0	0	0	0	0	0	na	na	na	na	na
15	0	0	1	1	Caucasian	MRN_0	MRN_0	MRN	0	MRN_0	MRN_0	0	0	MRN_0	MRN_0	MRN_0	MRN_0	MRN_0	0	0	0	0	0	0	0	0	0	0	0	0	0	na	na	na	na	na
16	0	0	1	1	Caucasian	MRN_0	MRN_0	MRN	0	MRN_0	MRN_0	0	0	MRN_0	MRN_0	MRN_0	MRN_0	MRN_0	0	0	0	0	0	0	0	0	0	0	0	0	0	na	na	na	na	na
17	0	0	1	1	Caucasian	MRN_0	MRN_0	MRN	0	MRN_0	MRN_0	0	0	MRN_0	MRN_0	MRN_0	MRN_0	MRN_0	0	0	0	0	0	0	0	0	0	0	0	0	0	na	na	na	na	na
18	0	0	1	1	Caucasian	MRN_0	MRN_0	MRN	0	MRN_0	MRN_0	0	0	MRN_0	MRN_0	MRN_0	MRN_0	MRN_0	0	0	0	0	0	0	0	0	0	0	0	0	0	na	na	na	na	na
19	0	0	1	1	Caucasian	MRN_0	MRN_0	MRN	0	MRN_0	MRN_0	0	0	MRN_0	MRN_0	MRN_0	MRN_0	MRN_0	0	0	0	0	0	0	0	0	0	0	0	0	0	na	na	na	na	na
20	0	0	1	1	Caucasian	MRN_0	MRN_0	MRN	0	MRN_0	MRN_0	0	0	MRN_0	MRN_0	MRN_0	MRN_0	MRN_0	0	0	0	0	0	0	0	0	0	0	0	0	0	na	na	na	na	na
21	0	0	1	1	Caucasian	MRN_0	MRN_0	MRN	0	MRN_0	MRN_0	0	0	MRN_0	MRN_0	MRN_0	MRN_0	MRN_0	0	0	0	0	0	0	0	0	0	0	0	0	0	na	na	na	na	na
22	0	0	1	1	Caucasian	MRN_0	MRN_0	MRN	0	MRN_0	MRN_0	0	0	MRN_0	MRN_0	MRN_0	MRN_0	MRN_0	0	0	0	0	0	0	0	0	0	0	0	0	0	na	na	na	na	na
23	0	0	1	1	Caucasian	nbs1_c.1202C>G	nbs1_p.P401R	nbs1	401	nbs1_0	nbs1_MS	5	0	nbs1_0	nbs1_0	nbs1_0	nbs1_0	nbs1_0	0	0	0	0	1	0	0	0	0	0	0	0	0	na	na	na	na	na
24	0	0	1	1	Caucasian	MRN_0	MRN_0	MRN	0	MRN_0	MRN_0	0	0	MRN_0	MRN_0	MRN_0	MRN_0	MRN_0	0	0	0	0	0	0	0	0	0	0	0	0	0	na	na	na	na	na
25	0	0	1	1	Caucasian	MRN_0	MRN_0	MRN	0	MRN_0	MRN_0	0	0	MRN_0	MRN_0	MRN_0	MRN_0	MRN_0	0	0	0	0	0	0	0	0	0	0	0	0	0	na	na	na	na	na
26	0	0	1	1	Caucasian	MRN_0	MRN_0	MRN	0	MRN_0	MRN_0	0	0	MRN_0	MRN_0	MRN_0	MRN_0	MRN_0	0	0	0	0	0	0	0	0	0	0	0	0	0	na	na	na	na	na
27	0	0	1	1	Caucasian	MRN_0	MRN_0	MRN	0	MRN_0	MRN_0	0	0	MRN_0	MRN_0	MRN_0	MRN_0	MRN_0	0	0	0	0	0	0	0	0	0	0	0	0	0	na	na	na	na	na
28	0	0	1	1	Caucasian	MRN_0	MRN_0	MRN	0	MRN_0	MRN_0	0	0	MRN_0	MRN_0	MRN_0	MRN_0	MRN_0	0	0	0	0	0	0	0	0	0	0	0	0	0	na	na	na	na	na
29	0	0	1	1	Caucasian	MRN_0	MRN_0	MRN	0	MRN_0	MRN_0	0	0	MRN_0	MRN_0	MRN_0	MRN_0	MRN_0	0	0	0	0	0	0	0	0	0	0	0	0	0	na	na	na	na	na
30	0	0	1	1	Caucasian	MRN_0	MRN_0	MRN	0	MRN_0	MRN_0	0	0	MRN_0	MRN_0	MRN_0	MRN_0	MRN_0	0	0	0	0	0	0	0	0	0	0	0	0	0	na	na	na	na	na
31	0	0	1	1	Caucasian	MRN_0	MRN_0	MRN	0	MRN_0	MRN_0	0	0	MRN_0	MRN_0	MRN_0	MRN_0	MRN_0	0	0	0	0	0	0	0	0	0	0	0	0	0	na	na	na	na	na
32	0	0	1	1	Caucasian	MRN_0	MRN_0	MRN	0	MRN_0	MRN_0	0	0	MRN_0	MRN_0	MRN_0	MRN_0	MRN_0	0	0	0	0	0	0	0	0	0	0	0	0	0	na	na	na	na	na
33	0	0	1	1	Caucasian	rad50_c.280A>C	rad50_p.I94L	rad50	94	rad50_1	rad50_SNP	3	0	MRN_0	MRN_0	MRN_0	MRN_0	MRN_0	0	0	0	0	0	0	0	0	0	0	0	0	0	na	na	na	na	na
34	0	0	1	1	Caucasian	MRN_0	MRN_0	MRN	0	MRN_0	MRN_0	0	0	MRN_0	MRN_0	MRN_0	MRN_0	MRN_0	0	0	0	0	0	0	0	0	0	0	0	0	0	na	na	na	na	na
35	0	0	1	1	Caucasian	MRN_0	MRN_0	MRN	0	MRN_0	MRN_0	0	0	MRN_0	MRN_0	MRN_0	MRN_0	MRN_0	0	0	0	0	0	0	0	0	0	0	0	0	0	na	na	na	na	na
36	0	0	1	1	Caucasian	MRN_0	MRN_0	MRN	0	MRN_0	MRN_0	0	0	MRN_0	MRN_0	MRN_0	MRN_0	MRN_0	0	0	0	0	0	0	0	0	0	0	0	0	0	na	na	na	na	na
37	0	0	1	1	Caucasian	MRN_0	MRN_0	MRN	0	MRN_0	MRN_0	0	0	MRN_0	MRN_0	MRN_0	MRN_0	MRN_0	0	0	0	0	0	0	0	0	0	0	0	0	0	na	na	na	na	na
38	0	0	1	1	Caucasian	MRN_0	MRN_0	MRN	0	MRN_0	MRN_0	0	0	MRN_0	MRN_0	MRN_0	MRN_0	MRN_0	0	0	0	0	0	0	0	0	0	0	0	0	0	na	na	na	na	na
39	0	0	1	1	Caucasian	MRN_0	MRN_0	MRN	0	MRN_0	MRN_0	0	0	MRN_0	MRN_0	MRN_0	MRN_0	MRN_0	0	0	0	0	0	0	0	0	0	0	0	0	0	na	na	na	na	na
40	0	0	1	1	Caucasian	MRN_0	MRN_0	MRN	0	MRN_0	MRN_0	0	0	MRN_0	MRN_0	MRN_0	MRN_0	MRN_0	0	0	0	0	0	0	0	0	0	0	0	0	0	na	na	na	na	na
41	0	0	1	1	Caucasian	MRN_0	MRN_0	MRN	0	MRN_0	MRN_0	0	0	MRN_0	MRN_0	MRN_0	MRN_0	MRN_0	0	0	0	0	0	0	0	0	0	0	0	0	0	na	na	na	na	na
42	0	0	1	1	Caucasian	MRN_0	MRN_0	MRN	0	MRN_0	MRN_0	0	0	MRN_0	MRN_0	MRN_0	MRN_0	MRN_0	0	0	0	0	0	0	0	0	0	0	0	0	0	na	na	na	na	na
43	0	0	1	1	Caucasian	MRN_0	MRN_0	MRN	0	MRN_0	MRN_0	0	0	MRN_0	MRN_0	MRN_0	MRN_0	MRN_0	0	0	0	0	0	0	0	0	0	0	0	0	0	na	na	na	na	na
44	0	0	1	1	Caucasian	MRN_0	MRN_0	MRN	0	MRN_0	MRN_0	0	0	MRN_0	MRN_0	MRN_0	MRN_0	MRN_0	0	0	0	0	0	0	0	0	0	0	0	0	0	na	na	na	na	na
45	0	0	1	1	Caucasian	MRN_0	MRN_0	MRN	0	MRN_0	MRN_0	0	0	MRN_0	MRN_0	MRN_0	MRN_0	MRN_0	0	0	0	0	0	0	0	0	0	0	0	0	0	na	na	na	na	na
46	0	0	1	1	Caucasian	MRN_0	MRN_0	MRN	0	MRN_0	MRN_0	0	0	MRN_0	MRN_0	MRN_0	MRN_0	MRN_0	0	0	0	0	0	0	0	0	0	0	0	0	0	na	na	na	na	na
47	0	0	1	1	Caucasian	rad50_c.3879C>T	rad50_p.I1293I	rad50	1293	rad50_1	rad50_SNP	3	0	MRN_0	MRN_0	MRN_0	MRN_0	MRN_0	0	0	0	0	0	0	0	0	0	0	0	0	0	na	na	na	na	na
48	0	0	1	1	Caucasian	MRN_0	MRN_0	MRN	0	MRN_0	MRN_0	0	0	MRN_0	MRN_0	MRN_0	MRN_0	MRN_0	0	0	0	0	0	0	0	0	0	0	0	0	0	na	na	na	na	na
49	0	0	1	1	Caucasian	MRN_0	MRN_0	MRN	0	MRN_0	MRN_0	0	0	MRN_0	MRN_0	MRN_0	MRN_0	MRN_0	0	0	0	0	0	0	0	0	0	0	0	0	0	na	na	na	na	na
50	0	0	1	1	Caucasian	rad50_c.2938del5	rad50_p.L980fs	rad50	980	rad50_1	rad50_TM	5	0	MRN_0	MRN_0	MRN_0	MRN_0	MRN_0	0	0	1	6	0	0	0	0	1	6	0	1	4	na	na	na	na	na
51	0	0	1	1	Caucasian	MRN_0	MRN_0	MRN	0	MRN_0	MRN_0	0	0	MRN_0	MRN_0	MRN_0	MRN_0	MRN_0	0	0	0	0	0	0	0	0	0	0	0	0	0	na	na	na	na	na
52	0	0	1	1	Caucasian	MRN_0	MRN_0	MRN	0	MRN_0	MRN_0	0	0	MRN_0	MRN_0	MRN_0	MRN_0	MRN_0	0	0	0	0	0	0	0	0	0	0	0	0	0	na	na	na	na	na
53	0	0	1	1	Caucasian	MRN_0	MRN_0	MRN	0	MRN_0	MRN_0	0	0	MRN_0	MRN_0	MRN_0	MRN_0	MRN_0	0	0	0	0	0	0	0	0	0	0	0	0	0	na	na	na	na	na
54	0	0	1	1	Caucasian	MRN_0	MRN_0	MRN	0	MRN_0	MRN_0	0	0	MRN_0	MRN_0	MRN_0	MRN_0	MRN_0	0	0	0	0	0	0	0	0	0	0	0	0	0	na	na	na	na	na
55	0	0	1	1	Caucasian	MRN_0	MRN_0	MRN	0	MRN_0	MRN_0	0	0	MRN_0	MRN_0	MRN_0	MRN_0	MRN_0	0	0	0	0	0	0	0	0	0	0	0	0	0	na	na	na	na	na
56	0	0	1	1	Caucasian	MRN_0	MRN_0	MRN	0	MRN_0	MRN_0	0	0	MRN_0	MRN_0	MRN_0	MRN_0	MRN_0	0	0	0	0	0	0	0	0	0	0	0	0	0	na	na	na	na	na
57	0	0	1	1	Caucasian	MRN_0	MRN_0	MRN	0	MRN_0	MRN_0	0	0	MRN_0	MRN_0	MRN_0	MRN_0	MRN_0	0	0	0	0	0	0	0	0	0	0	0	0	0	na	na	na	na	na
58	0	0	1	1	Caucasian	MRN_0	MRN_0	MRN	0	MRN_0	MRN_0	0	0	MRN_0	MRN_0	MRN_0	MRN_0	MRN_0	0	0	0	0	0	0	0	0	0	0	0	0	0	na	na	na	na	na
59	0	0	1	1	Caucasian	MRN_0	MRN_0	MRN	0	MRN_0	MRN_0	0	0	MRN_0	MRN_0	MRN_0	MRN_0	MRN_0	0	0	0	0	0	0	0	0	0	0	0	0	0	na	na	na	na	na
60	0	0	1	1	Caucasian	rad50_c.2750C>T	rad50_p.T917I	rad50	917	rad50_0	rad50_MS	5	0	MRN_0	MRN_0	MRN_0	MRN_0	MRN_0	0	0	0	0	1	0	0	0	0	0	0	0	0	na	na	na	na	na
61	0	0	1	1	Caucasian	MRN_0	MRN_0	MRN	0	MRN_0	MRN_0	0	0	MRN_0	MRN_0	MRN_0	MRN_0	MRN_0	0	0	0	0	0	0	0	0	0	0	0	0	0	na	na	na	na	na
62	0	0	1	1	Caucasian	MRN_0	MRN_0	MRN	0	MRN_0	MRN_0	0	0	MRN_0	MRN_0	MRN_0	MRN_0	MRN_0	0	0	0	0	0	0	0	0	0	0	0	0	0	na	na	na	na	na
63	0	0	1	1	Caucasian	MRN_0	MRN_0	MRN	0	MRN_0	MRN_0	0	0	MRN_0	MRN_0	MRN_0	MRN_0	MRN_0	0	0	0	0	0	0	0	0	0	0	0	0	0	na	na	na	na	na
64	0	0	1	1	Caucasian	MRN_0	MRN_0	MRN	0	MRN_0	MRN_0	0	0	MRN_0	MRN_0	MRN_0	MRN_0	MRN_0	0	0	0	0	0	0	0	0	0	0	0	0	0	na	na	na	na	na
65	0	0	1	1	Caucasian	MRN_0	MRN_0	MRN	0	MRN_0	MRN_0	0	0	MRN_0	MRN_0	MRN_0	MRN_0	MRN_0	0	0	0	0	0	0	0	0	0	0	0	0	0	na	na	na	na	na
66	0	0	1	1	Caucasian	MRN_0	MRN_0	MRN	0	MRN_0	MRN_0	0	0	MRN_0	MRN_0	MRN_0	MRN_0	MRN_0	0	0	0	0	0	0	0	0	0	0	0	0	0	na	na	na	na	na
67	0	0	1	1	Caucasian	MRN_0	MRN_0	MRN	0	MRN_0	MRN_0	0	0	MRN_0	MRN_0	MRN_0	MRN_0	MRN_0	0	0	0	0	0	0	0	0	0	0	0	0	0	na	na	na	na	na
68	0	0	1	1	Caucasian	MRN_0	MRN_0	MRN	0	MRN_0	MRN_0	0	0	MRN_0	MRN_0	MRN_0	MRN_0	MRN_0	0	0	0	0	0	0	0	0	0	0	0	0	0	na	na	na	na	na
69	0	0	1	1	Caucasian	MRN_0	MRN_0	MRN	0	MRN_0	MRN_0	0	0	MRN_0	MRN_0	MRN_0	MRN_0	MRN_0	0	0	0	0	0	0	0	0	0	0	0	0	0	na	na	na	na	na
70	0	0	1	1	Caucasian	MRN_0	MRN_0	MRN	0	MRN_0	MRN_0	0	0	MRN_0	MRN_0	MRN_0	MRN_0	MRN_0	0	0	0	0	0	0	0	0	0	0	0	0	0	na	na	na	na	na
71	0	0	1	1	Caucasian	MRN_0	MRN_0	MRN	0	MRN_0	MRN_0	0	0	MRN_0	MRN_0	MRN_0	MRN_0	MRN_0	0	0	0	0	0	0	0	0	0	0	0	0	0	na	na	na	na	na
72	0	0	1	1	Caucasian	MRN_0	MRN_0	MRN	0	MRN_0	MRN_0	0	0	MRN_0	MRN_0	MRN_0	MRN_0	MRN_0	0	0	0	0	0	0	0	0	0	0	0	0	0	na	na	na	na	na
73	0	0	1	1	Caucasian	MRN_0	MRN_0	MRN	0	MRN_0	MRN_0	0	0	MRN_0	MRN_0	MRN_0	MRN_0	MRN_0	0	0	0	0	0	0	0	0	0	0	0	0	0	na	na	na	na	na
74	0	0	1	1	Caucasian	MRN_0	MRN_0	MRN	0	MRN_0	MRN_0	0	0	MRN_0	MRN_0	MRN_0	MRN_0	MRN_0	0	0	0	0	0	0	0	0	0	0	0	0	0	na	na	na	na	na
75	0	0	1	1	Caucasian	MRN_0	MRN_0	MRN	0	MRN_0	MRN_0	0	0	MRN_0	MRN_0	MRN_0	MRN_0	MRN_0	0	0	0	0	0	0	0	0	0	0	0	0	0	na	na	na	na	na
76	0	0	1	1	Caucasian	MRN_0	MRN_0	MRN	0	MRN_0	MRN_0	0	0	MRN_0	MRN_0	MRN_0	MRN_0	MRN_0	0	0	0	0	0	0	0	0	0	0	0	0	0	na	na	na	na	na
77	0	0	1	1	Caucasian	rad50_c.3879C>T	rad50_p.I1293I	rad50	1293	rad50_1	rad50_SNP	3	0	MRN_0	MRN_0	MRN_0	MRN_0	MRN_0	0	0	0	0	0	0	0	0	0	0	0	0	0	na	na	na	na	na
78	0	0	1	1	Caucasian	MRN_0	MRN_0	MRN	0	MRN_0	MRN_0	0	0	MRN_0	MRN_0	MRN_0	MRN_0	MRN_0	0	0	0	0	0	0	0	0	0	0	0	0	0	na	na	na	na	na
79	0	0	1	1	Caucasian	MRN_0	MRN_0	MRN	0	MRN_0	MRN_0	0	0	MRN_0	MRN_0	MRN_0	MRN_0	MRN_0	0	0	0	0	0	0	0	0	0	0	0	0	0	na	na	na	na	na
80	0	0	1	1	Caucasian	MRN_0	MRN_0	MRN	0	MRN_0	MRN_0	0	0	MRN_0	MRN_0	MRN_0	MRN_0	MRN_0	0	0	0	0	0	0	0	0	0	0	0	0	0	na	na	na	na	na
81	0	0	1	1	Caucasian	MRN_0	MRN_0	MRN	0	MRN_0	MRN_0	0	0	MRN_0	MRN_0	MRN_0	MRN_0	MRN_0	0	0	0	0	0	0	0	0	0	0	0	0	0	na	na	na	na	na
82	0	0	1	1	Caucasian	MRN_0	MRN_0	MRN	0	MRN_0	MRN_0	0	0	MRN_0	MRN_0	MRN_0	MRN_0	MRN_0	0	0	0	0	0	0	0	0	0	0	0	0	0	na	na	na	na	na
83	0	0	1	1	Caucasian	MRN_0	MRN_0	MRN	0	MRN_0	MRN_0	0	0	MRN_0	MRN_0	MRN_0	MRN_0	MRN_0	0	0	0	0	0	0	0	0	0	0	0	0	0	na	na	na	na	na
84	0	0	1	1	Caucasian	MRN_0	MRN_0	MRN	0	MRN_0	MRN_0	0	0	MRN_0	MRN_0	MRN_0	MRN_0	MRN_0	0	0	0	0	0	0	0	0	0	0	0	0	0	na	na	na	na	na
85	0	0	1	1	Caucasian	MRN_0	MRN_0	MRN	0	MRN_0	MRN_0	0	0	MRN_0	MRN_0	MRN_0	MRN_0	MRN_0	0	0	0	0	0	0	0	0	0	0	0	0	0	na	na	na	na	na
86	0	0	1	1	Caucasian	MRN_0	MRN_0	MRN	0	MRN_0	MRN_0	0	0	MRN_0	MRN_0	MRN_0	MRN_0	MRN_0	0	0	0	0	0	0	0	0	0	0	0	0	0	na	na	na	na	na
87	0	0	1	1	Caucasian	MRN_0	MRN_0	MRN	0	MRN_0	MRN_0	0	0	MRN_0	MRN_0	MRN_0	MRN_0	MRN_0	0	0	0	0	0	0	0	0	0	0	0	0	0	na	na	na	na	na
88	0	0	1	1	Caucasian	MRN_0	MRN_0	MRN	0	MRN_0	MRN_0	0	0	MRN_0	MRN_0	MRN_0	MRN_0	MRN_0	0	0	0	0	0	0	0	0	0	0	0	0	0	na	na	na	na	na
89	0	0	1	1	Caucasian	MRN_0	MRN_0	MRN	0	MRN_0	MRN_0	0	0	MRN_0	MRN_0	MRN_0	MRN_0	MRN_0	0	0	0	0	0	0	0	0	0	0	0	0	0	na	na	na	na	na
90	0	0	1	1	Caucasian	MRN_0	MRN_0	MRN	0	MRN_0	MRN_0	0	0	MRN_0	MRN_0	MRN_0	MRN_0	MRN_0	0	0	0	0	0	0	0	0	0	0	0	0	0	na	na	na	na	na
91	0	0	1	1	Caucasian	MRN_0	MRN_0	MRN	0	MRN_0	MRN_0	0	0	MRN_0	MRN_0	MRN_0	MRN_0	MRN_0	0	0	0	0	0	0	0	0	0	0	0	0	0	na	na	na	na	na
92	0	0	1	1	Caucasian	MRN_0	MRN_0	MRN	0	MRN_0	MRN_0	0	0	MRN_0	MRN_0	MRN_0	MRN_0	MRN_0	0	0	0	0	0	0	0	0	0	0	0	0	0	na	na	na	na	na
93	0	0	1	1	Caucasian	MRN_0	MRN_0	MRN	0	MRN_0	MRN_0	0	0	MRN_0	MRN_0	MRN_0	MRN_0	MRN_0	0	0	0	0	0	0	0	0	0	0	0	0	0	na	na	na	na	na
94	0	0	1	1	Caucasian	MRN_0	MRN_0	MRN	0	MRN_0	MRN_0	0	0	MRN_0	MRN_0	MRN_0	MRN_0	MRN_0	0	0	0	0	0	0	0	0	0	0	0	0	0	na	na	na	na	na
95	0	0	1	1	Caucasian	MRN_0	MRN_0	MRN	0	MRN_0	MRN_0	0	0	MRN_0	MRN_0	MRN_0	MRN_0	MRN_0	0	0	0	0	0	0	0	0	0	0	0	0	0	na	na	na	na	na
96	0	0	1	1	Caucasian	MRN_0	MRN_0	MRN	0	MRN_0	MRN_0	0	0	MRN_0	MRN_0	MRN_0	MRN_0	MRN_0	0	0	0	0	0	0	0	0	0	0	0	0	0	na	na	na	na	na
97	0	0	1	1	Caucasian	MRN_0	MRN_0	MRN	0	MRN_0	MRN_0	0	0	MRN_0	MRN_0	MRN_0	MRN_0	MRN_0	0	0	0	0	0	0	0	0	0	0	0	0	0	na	na	na	na	na
98	0	0	1	1	Caucasian	MRN_0	MRN_0	MRN	0	MRN_0	MRN_0	0	0	MRN_0	MRN_0	MRN_0	MRN_0	MRN_0	0	0	0	0	0	0	0	0	0	0	0	0	0	na	na	na	na	na
99	0	0	1	1	Caucasian	MRN_0	MRN_0	MRN	0	MRN_0	MRN_0	0	0	MRN_0	MRN_0	MRN_0	MRN_0	MRN_0	0	0	0	0	0	0	0	0	0	0	0	0	0	na	na	na	na	na
100	0	0	1	1	Caucasian	MRN_0	MRN_0	MRN	0	MRN_0	MRN_0	0	0	MRN_0	MRN_0	MRN_0	MRN_0	MRN_0	0	0	0	0	0	0	0	0	0	0	0	0	0	na	na	na	na	na
101	0	0	1	1	Caucasian	MRN_0	MRN_0	MRN	0	MRN_0	MRN_0	0	0	MRN_0	MRN_0	MRN_0	MRN_0	MRN_0	0	0	0	0	0	0	0	0	0	0	0	0	0	na	na	na	na	na
102	0	0	1	1	Caucasian	MRN_0	MRN_0	MRN	0	MRN_0	MRN_0	0	0	MRN_0	MRN_0	MRN_0	MRN_0	MRN_0	0	0	0	0	0	0	0	0	0	0	0	0	0	na	na	na	na	na
103	0	0	1	1	Caucasian	MRN_0	MRN_0	MRN	0	MRN_0	MRN_0	0	0	MRN_0	MRN_0	MRN_0	MRN_0	MRN_0	0	0	0	0	0	0	0	0	0	0	0	0	0	na	na	na	na	na
104	0	0	1	1	Caucasian	MRN_0	MRN_0	MRN	0	MRN_0	MRN_0	0	0	MRN_0	MRN_0	MRN_0	MRN_0	MRN_0	0	0	0	0	0	0	0	0	0	0	0	0	0	na	na	na	na	na
105	0	0	1	1	Caucasian	MRN_0	MRN_0	MRN	0	MRN_0	MRN_0	0	0	MRN_0	MRN_0	MRN_0	MRN_0	MRN_0	0	0	0	0	0	0	0	0	0	0	0	0	0	na	na	na	na	na
106	0	0	1	1	Caucasian	rad50_c.280A>C	rad50_p.I94L	rad50	94	rad50_1	rad50_SNP	3	0	MRN_0	MRN_0	MRN_0	MRN_0	MRN_0	0	0	0	0	0	0	0	0	0	0	0	0	0	na	na	na	na	na
107	0	0	1	1	Caucasian	MRN_0	MRN_0	MRN	0	MRN_0	MRN_0	0	0	MRN_0	MRN_0	MRN_0	MRN_0	MRN_0	0	0	0	0	0	0	0	0	0	0	0	0	0	na	na	na	na	na
108	0	0	1	1	Caucasian	MRN_0	MRN_0	MRN	0	MRN_0	MRN_0	0	0	MRN_0	MRN_0	MRN_0	MRN_0	MRN_0	0	0	0	0	0	0	0	0	0	0	0	0	0	na	na	na	na	na
109	0	0	1	1	Caucasian	MRN_0	MRN_0	MRN	0	MRN_0	MRN_0	0	0	MRN_0	MRN_0	MRN_0	MRN_0	MRN_0	0	0	0	0	0	0	0	0	0	0	0	0	0	na	na	na	na	na
110	0	0	1	1	Caucasian	MRN_0	MRN_0	MRN	0	MRN_0	MRN_0	0	0	MRN_0	MRN_0	MRN_0	MRN_0	MRN_0	0	0	0	0	0	0	0	0	0	0	0	0	0	na	na	na	na	na
111	0	0	1	1	Caucasian	MRN_0	MRN_0	MRN	0	MRN_0	MRN_0	0	0	MRN_0	MRN_0	MRN_0	MRN_0	MRN_0	0	0	0	0	0	0	0	0	0	0	0	0	0	na	na	na	na	na
112	0	0	1	1	Caucasian	mre11_c.19C>G	mre11_p.L7V	mre11	7	mre11_0	mre11_MS	5	5	mre11_c.18A>T	mre11_p.A6A	mre11_6	mre11_0	mre11_S	0	0	0	0	1	0	0	0	0	0	0	0	0	na	na	na	na	na
113	0	0	1	1	Caucasian	MRN_0	MRN_0	MRN	0	MRN_0	MRN_0	0	0	MRN_0	MRN_0	MRN_0	MRN_0	MRN_0	0	0	0	0	0	0	0	0	0	0	0	0	0	na	na	na	na	na
114	0	0	1	1	Caucasian	MRN_0	MRN_0	MRN	0	MRN_0	MRN_0	0	0	MRN_0	MRN_0	MRN_0	MRN_0	MRN_0	0	0	0	0	0	0	0	0	0	0	0	0	0	na	na	na	na	na
115	0	0	1	1	Caucasian	MRN_0	MRN_0	MRN	0	MRN_0	MRN_0	0	0	MRN_0	MRN_0	MRN_0	MRN_0	MRN_0	0	0	0	0	0	0	0	0	0	0	0	0	0	na	na	na	na	na
116	0	0	1	1	Caucasian	MRN_0	MRN_0	MRN	0	MRN_0	MRN_0	0	0	MRN_0	MRN_0	MRN_0	MRN_0	MRN_0	0	0	0	0	0	0	0	0	0	0	0	0	0	na	na	na	na	na
117	0	0	1	1	Caucasian	MRN_0	MRN_0	MRN	0	MRN_0	MRN_0	0	0	MRN_0	MRN_0	MRN_0	MRN_0	MRN_0	0	0	0	0	0	0	0	0	0	0	0	0	0	na	na	na	na	na
118	0	0	1	1	Caucasian	MRN_0	MRN_0	MRN	0	MRN_0	MRN_0	0	0	MRN_0	MRN_0	MRN_0	MRN_0	MRN_0	0	0	0	0	0	0	0	0	0	0	0	0	0	na	na	na	na	na
119	0	0	1	1	Caucasian	MRN_0	MRN_0	MRN	0	MRN_0	MRN_0	0	0	MRN_0	MRN_0	MRN_0	MRN_0	MRN_0	0	0	0	0	0	0	0	0	0	0	0	0	0	na	na	na	na	na
120	0	0	1	1	Caucasian	MRN_0	MRN_0	MRN	0	MRN_0	MRN_0	0	0	MRN_0	MRN_0	MRN_0	MRN_0	MRN_0	0	0	0	0	0	0	0	0	0	0	0	0	0	na	na	na	na	na
121	0	0	1	1	Caucasian	rad50_c.280A>C	rad50_p.I94L	rad50	94	rad50_1	rad50_SNP	3	0	MRN_0	MRN_0	MRN_0	MRN_0	MRN_0	0	0	0	0	0	0	0	0	0	0	0	0	0	na	na	na	na	na
122	0	0	1	1	Caucasian	MRN_0	MRN_0	MRN	0	MRN_0	MRN_0	0	0	MRN_0	MRN_0	MRN_0	MRN_0	MRN_0	0	0	0	0	0	0	0	0	0	0	0	0	0	na	na	na	na	na
123	0	0	1	1	Caucasian	MRN_0	MRN_0	MRN	0	MRN_0	MRN_0	0	0	MRN_0	MRN_0	MRN_0	MRN_0	MRN_0	0	0	0	0	0	0	0	0	0	0	0	0	0	na	na	na	na	na
124	0	0	1	1	Caucasian	MRN_0	MRN_0	MRN	0	MRN_0	MRN_0	0	0	MRN_0	MRN_0	MRN_0	MRN_0	MRN_0	0	0	0	0	0	0	0	0	0	0	0	0	0	na	na	na	na	na
125	0	0	1	1	Caucasian	MRN_0	MRN_0	MRN	0	MRN_0	MRN_0	0	0	MRN_0	MRN_0	MRN_0	MRN_0	MRN_0	0	0	0	0	0	0	0	0	0	0	0	0	0	na	na	na	na	na
126	0	0	1	1	Caucasian	rad50_c.280A>C	rad50_p.I94L	rad50	94	rad50_1	rad50_SNP	3	0	MRN_0	MRN_0	MRN_0	MRN_0	MRN_0	0	0	0	0	0	0	0	0	0	0	0	0	0	na	na	na	na	na
127	0	0	1	1	Caucasian	MRN_0	MRN_0	MRN	0	MRN_0	MRN_0	0	0	MRN_0	MRN_0	MRN_0	MRN_0	MRN_0	0	0	0	0	0	0	0	0	0	0	0	0	0	na	na	na	na	na
128	0	0	1	1	Caucasian	MRN_0	MRN_0	MRN	0	MRN_0	MRN_0	0	0	MRN_0	MRN_0	MRN_0	MRN_0	MRN_0	0	0	0	0	0	0	0	0	0	0	0	0	0	na	na	na	na	na
129	0	0	1	1	Caucasian	MRN_0	MRN_0	MRN	0	MRN_0	MRN_0	0	0	MRN_0	MRN_0	MRN_0	MRN_0	MRN_0	0	0	0	0	0	0	0	0	0	0	0	0	0	na	na	na	na	na
130	0	0	1	1	Caucasian	MRN_0	MRN_0	MRN	0	MRN_0	MRN_0	0	0	MRN_0	MRN_0	MRN_0	MRN_0	MRN_0	0	0	0	0	0	0	0	0	0	0	0	0	0	na	na	na	na	na
131	0	0	1	1	Caucasian	MRN_0	MRN_0	MRN	0	MRN_0	MRN_0	0	0	MRN_0	MRN_0	MRN_0	MRN_0	MRN_0	0	0	0	0	0	0	0	0	0	0	0	0	0	na	na	na	na	na
132	0	0	1	1	Caucasian	MRN_0	MRN_0	MRN	0	MRN_0	MRN_0	0	0	MRN_0	MRN_0	MRN_0	MRN_0	MRN_0	0	0	0	0	0	0	0	0	0	0	0	0	0	na	na	na	na	na
133	0	0	1	1	Caucasian	MRN_0	MRN_0	MRN	0	MRN_0	MRN_0	0	0	MRN_0	MRN_0	MRN_0	MRN_0	MRN_0	0	0	0	0	0	0	0	0	0	0	0	0	0	na	na	na	na	na
134	0	0	1	1	Caucasian	MRN_0	MRN_0	MRN	0	MRN_0	MRN_0	0	0	MRN_0	MRN_0	MRN_0	MRN_0	MRN_0	0	0	0	0	0	0	0	0	0	0	0	0	0	na	na	na	na	na
135	0	0	1	1	Caucasian	MRN_0	MRN_0	MRN	0	MRN_0	MRN_0	0	0	MRN_0	MRN_0	MRN_0	MRN_0	MRN_0	0	0	0	0	0	0	0	0	0	0	0	0	0	na	na	na	na	na
136	0	0	1	1	Caucasian	MRN_0	MRN_0	MRN	0	MRN_0	MRN_0	0	0	MRN_0	MRN_0	MRN_0	MRN_0	MRN_0	0	0	0	0	0	0	0	0	0	0	0	0	0	na	na	na	na	na
137	0	0	1	1	Caucasian	MRN_0	MRN_0	MRN	0	MRN_0	MRN_0	0	0	MRN_0	MRN_0	MRN_0	MRN_0	MRN_0	0	0	0	0	0	0	0	0	0	0	0	0	0	na	na	na	na	na
138	0	0	1	1	Caucasian	MRN_0	MRN_0	MRN	0	MRN_0	MRN_0	0	0	MRN_0	MRN_0	MRN_0	MRN_0	MRN_0	0	0	0	0	0	0	0	0	0	0	0	0	0	na	na	na	na	na
139	0	0	1	1	Caucasian	MRN_0	MRN_0	MRN	0	MRN_0	MRN_0	0	0	MRN_0	MRN_0	MRN_0	MRN_0	MRN_0	0	0	0	0	0	0	0	0	0	0	0	0	0	na	na	na	na	na
140	0	0	1	1	Caucasian	MRN_0	MRN_0	MRN	0	MRN_0	MRN_0	0	0	MRN_0	MRN_0	MRN_0	MRN_0	MRN_0	0	0	0	0	0	0	0	0	0	0	0	0	0	na	na	na	na	na
141	0	0	1	1	Caucasian	MRN_0	MRN_0	MRN	0	MRN_0	MRN_0	0	0	MRN_0	MRN_0	MRN_0	MRN_0	MRN_0	0	0	0	0	0	0	0	0	0	0	0	0	0	na	na	na	na	na
142	0	0	1	1	Caucasian	MRN_0	MRN_0	MRN	0	MRN_0	MRN_0	0	0	MRN_0	MRN_0	MRN_0	MRN_0	MRN_0	0	0	0	0	0	0	0	0	0	0	0	0	0	na	na	na	na	na
143	0	0	1	1	Caucasian	nbs1_c.1720 T>A	nbs1_p.L574I	nbs1	574	nbs1_0	nbs1_MS	5	0	nbs1_0	nbs1_0	nbs1_0	nbs1_0	nbs1_0	0	0	0	0	1	0	0	0	0	0	0	0	0	na	na	na	na	na
144	0	0	1	1	Caucasian	MRN_0	MRN_0	MRN	0	MRN_0	MRN_0	0	0	MRN_0	MRN_0	MRN_0	MRN_0	MRN_0	0	0	0	0	0	0	0	0	0	0	0	0	0	na	na	na	na	na
145	0	0	1	1	Caucasian	MRN_0	MRN_0	MRN	0	MRN_0	MRN_0	0	0	MRN_0	MRN_0	MRN_0	MRN_0	MRN_0	0	0	0	0	0	0	0	0	0	0	0	0	0	na	na	na	na	na
146	0	0	1	1	Caucasian	MRN_0	MRN_0	MRN	0	MRN_0	MRN_0	0	0	MRN_0	MRN_0	MRN_0	MRN_0	MRN_0	0	0	0	0	0	0	0	0	0	0	0	0	0	na	na	na	na	na
147	0	0	1	1	Caucasian	MRN_0	MRN_0	MRN	0	MRN_0	MRN_0	0	0	MRN_0	MRN_0	MRN_0	MRN_0	MRN_0	0	0	0	0	0	0	0	0	0	0	0	0	0	na	na	na	na	na
148	0	0	1	1	Caucasian	MRN_0	MRN_0	MRN	0	MRN_0	MRN_0	0	0	MRN_0	MRN_0	MRN_0	MRN_0	MRN_0	0	0	0	0	0	0	0	0	0	0	0	0	0	na	na	na	na	na
149	0	0	1	1	Caucasian	MRN_0	MRN_0	MRN	0	MRN_0	MRN_0	0	0	MRN_0	MRN_0	MRN_0	MRN_0	MRN_0	0	0	0	0	0	0	0	0	0	0	0	0	0	na	na	na	na	na
150	0	0	1	1	Caucasian	MRN_0	MRN_0	MRN	0	MRN_0	MRN_0	0	0	MRN_0	MRN_0	MRN_0	MRN_0	MRN_0	0	0	0	0	0	0	0	0	0	0	0	0	0	na	na	na	na	na
151	0	0	1	1	Caucasian	MRN_0	MRN_0	MRN	0	MRN_0	MRN_0	0	0	MRN_0	MRN_0	MRN_0	MRN_0	MRN_0	0	0	0	0	0	0	0	0	0	0	0	0	0	na	na	na	na	na
152	0	0	1	1	Caucasian	MRN_0	MRN_0	MRN	0	MRN_0	MRN_0	0	0	MRN_0	MRN_0	MRN_0	MRN_0	MRN_0	0	0	0	0	0	0	0	0	0	0	0	0	0	na	na	na	na	na
153	0	0	1	1	Caucasian	MRN_0	MRN_0	MRN	0	MRN_0	MRN_0	0	0	MRN_0	MRN_0	MRN_0	MRN_0	MRN_0	0	0	0	0	0	0	0	0	0	0	0	0	0	na	na	na	na	na
154	0	0	1	1	Caucasian	MRN_0	MRN_0	MRN	0	MRN_0	MRN_0	0	0	MRN_0	MRN_0	MRN_0	MRN_0	MRN_0	0	0	0	0	0	0	0	0	0	0	0	0	0	na	na	na	na	na
155	0	0	1	1	Caucasian	MRN_0	MRN_0	MRN	0	MRN_0	MRN_0	0	0	MRN_0	MRN_0	MRN_0	MRN_0	MRN_0	0	0	0	0	0	0	0	0	0	0	0	0	0	na	na	na	na	na
156	0	0	1	1	Caucasian	MRN_0	MRN_0	MRN	0	MRN_0	MRN_0	0	0	MRN_0	MRN_0	MRN_0	MRN_0	MRN_0	0	0	0	0	0	0	0	0	0	0	0	0	0	na	na	na	na	na
157	0	0	1	1	Caucasian	MRN_0	MRN_0	MRN	0	MRN_0	MRN_0	0	0	MRN_0	MRN_0	MRN_0	MRN_0	MRN_0	0	0	0	0	0	0	0	0	0	0	0	0	0	na	na	na	na	na
158	0	0	1	1	Caucasian	MRN_0	MRN_0	MRN	0	MRN_0	MRN_0	0	0	MRN_0	MRN_0	MRN_0	MRN_0	MRN_0	0	0	0	0	0	0	0	0	0	0	0	0	0	na	na	na	na	na
159	0	0	1	1	Caucasian	MRN_0	MRN_0	MRN	0	MRN_0	MRN_0	0	0	MRN_0	MRN_0	MRN_0	MRN_0	MRN_0	0	0	0	0	0	0	0	0	0	0	0	0	0	na	na	na	na	na
160	0	0	1	1	Caucasian	MRN_0	MRN_0	MRN	0	MRN_0	MRN_0	0	0	MRN_0	MRN_0	MRN_0	MRN_0	MRN_0	0	0	0	0	0	0	0	0	0	0	0	0	0	na	na	na	na	na
161	0	0	1	1	Caucasian	MRN_0	MRN_0	MRN	0	MRN_0	MRN_0	0	0	MRN_0	MRN_0	MRN_0	MRN_0	MRN_0	0	0	0	0	0	0	0	0	0	0	0	0	0	na	na	na	na	na
162	0	0	1	1	Caucasian	MRN_0	MRN_0	MRN	0	MRN_0	MRN_0	0	0	MRN_0	MRN_0	MRN_0	MRN_0	MRN_0	0	0	0	0	0	0	0	0	0	0	0	0	0	na	na	na	na	na
163	0	0	1	1	Caucasian	MRN_0	MRN_0	MRN	0	MRN_0	MRN_0	0	0	MRN_0	MRN_0	MRN_0	MRN_0	MRN_0	0	0	0	0	0	0	0	0	0	0	0	0	0	na	na	na	na	na
164	0	0	1	1	Caucasian	MRN_0	MRN_0	MRN	0	MRN_0	MRN_0	0	0	MRN_0	MRN_0	MRN_0	MRN_0	MRN_0	0	0	0	0	0	0	0	0	0	0	0	0	0	na	na	na	na	na
165	0	0	1	1	Caucasian	MRN_0	MRN_0	MRN	0	MRN_0	MRN_0	0	0	MRN_0	MRN_0	MRN_0	MRN_0	MRN_0	0	0	0	0	0	0	0	0	0	0	0	0	0	na	na	na	na	na
166	0	0	1	1	Caucasian	MRN_0	MRN_0	MRN	0	MRN_0	MRN_0	0	0	MRN_0	MRN_0	MRN_0	MRN_0	MRN_0	0	0	0	0	0	0	0	0	0	0	0	0	0	na	na	na	na	na
167	0	0	1	1	Caucasian	MRN_0	MRN_0	MRN	0	MRN_0	MRN_0	0	0	MRN_0	MRN_0	MRN_0	MRN_0	MRN_0	0	0	0	0	0	0	0	0	0	0	0	0	0	na	na	na	na	na
168	0	0	1	1	Caucasian	MRN_0	MRN_0	MRN	0	MRN_0	MRN_0	0	0	MRN_0	MRN_0	MRN_0	MRN_0	MRN_0	0	0	0	0	0	0	0	0	0	0	0	0	0	na	na	na	na	na
169	0	0	1	1	Caucasian	MRN_0	MRN_0	MRN	0	MRN_0	MRN_0	0	0	MRN_0	MRN_0	MRN_0	MRN_0	MRN_0	0	0	0	0	0	0	0	0	0	0	0	0	0	na	na	na	na	na
170	0	0	1	1	Caucasian	MRN_0	MRN_0	MRN	0	MRN_0	MRN_0	0	0	MRN_0	MRN_0	MRN_0	MRN_0	MRN_0	0	0	0	0	0	0	0	0	0	0	0	0	0	na	na	na	na	na
171	0	0	1	1	Caucasian	MRN_0	MRN_0	MRN	0	MRN_0	MRN_0	0	0	MRN_0	MRN_0	MRN_0	MRN_0	MRN_0	0	0	0	0	0	0	0	0	0	0	0	0	0	na	na	na	na	na
172	0	0	1	1	Caucasian	MRN_0	MRN_0	MRN	0	MRN_0	MRN_0	0	0	MRN_0	MRN_0	MRN_0	MRN_0	MRN_0	0	0	0	0	0	0	0	0	0	0	0	0	0	na	na	na	na	na
173	0	0	1	1	Caucasian	MRN_0	MRN_0	MRN	0	MRN_0	MRN_0	0	0	MRN_0	MRN_0	MRN_0	MRN_0	MRN_0	0	0	0	0	0	0	0	0	0	0	0	0	0	na	na	na	na	na
174	0	0	1	1	Caucasian	MRN_0	MRN_0	MRN	0	MRN_0	MRN_0	0	0	MRN_0	MRN_0	MRN_0	MRN_0	MRN_0	0	0	0	0	0	0	0	0	0	0	0	0	0	na	na	na	na	na
175	0	0	1	1	Caucasian	MRN_0	MRN_0	MRN	0	MRN_0	MRN_0	0	0	MRN_0	MRN_0	MRN_0	MRN_0	MRN_0	0	0	0	0	0	0	0	0	0	0	0	0	0	na	na	na	na	na
176	0	0	1	1	Caucasian	MRN_0	MRN_0	MRN	0	MRN_0	MRN_0	0	0	MRN_0	MRN_0	MRN_0	MRN_0	MRN_0	0	0	0	0	0	0	0	0	0	0	0	0	0	na	na	na	na	na
177	0	0	1	1	Caucasian	MRN_0	MRN_0	MRN	0	MRN_0	MRN_0	0	0	MRN_0	MRN_0	MRN_0	MRN_0	MRN_0	0	0	0	0	0	0	0	0	0	0	0	0	0	na	na	na	na	na
178	0	0	1	1	Caucasian	MRN_0	MRN_0	MRN	0	MRN_0	MRN_0	0	0	MRN_0	MRN_0	MRN_0	MRN_0	MRN_0	0	0	0	0	0	0	0	0	0	0	0	0	0	na	na	na	na	na
179	0	0	1	1	Caucasian	MRN_0	MRN_0	MRN	0	MRN_0	MRN_0	0	0	MRN_0	MRN_0	MRN_0	MRN_0	MRN_0	0	0	0	0	0	0	0	0	0	0	0	0	0	na	na	na	na	na
180	0	0	1	1	Caucasian	MRN_0	MRN_0	MRN	0	MRN_0	MRN_0	0	0	MRN_0	MRN_0	MRN_0	MRN_0	MRN_0	0	0	0	0	0	0	0	0	0	0	0	0	0	na	na	na	na	na
181	0	0	1	1	Caucasian	MRN_0	MRN_0	MRN	0	MRN_0	MRN_0	0	0	MRN_0	MRN_0	MRN_0	MRN_0	MRN_0	0	0	0	0	0	0	0	0	0	0	0	0	0	na	na	na	na	na
182	0	0	1	1	Caucasian	MRN_0	MRN_0	MRN	0	MRN_0	MRN_0	0	0	MRN_0	MRN_0	MRN_0	MRN_0	MRN_0	0	0	0	0	0	0	0	0	0	0	0	0	0	na	na	na	na	na
183	0	0	1	1	Caucasian	MRN_0	MRN_0	MRN	0	MRN_0	MRN_0	0	0	MRN_0	MRN_0	MRN_0	MRN_0	MRN_0	0	0	0	0	0	0	0	0	0	0	0	0	0	na	na	na	na	na
184	0	0	1	1	Caucasian	MRN_0	MRN_0	MRN	0	MRN_0	MRN_0	0	0	MRN_0	MRN_0	MRN_0	MRN_0	MRN_0	0	0	0	0	0	0	0	0	0	0	0	0	0	na	na	na	na	na
185	0	0	1	1	Caucasian	MRN_0	MRN_0	MRN	0	MRN_0	MRN_0	0	0	MRN_0	MRN_0	MRN_0	MRN_0	MRN_0	0	0	0	0	0	0	0	0	0	0	0	0	0	na	na	na	na	na
186	0	0	1	1	Caucasian	MRN_0	MRN_0	MRN	0	MRN_0	MRN_0	0	0	MRN_0	MRN_0	MRN_0	MRN_0	MRN_0	0	0	0	0	0	0	0	0	0	0	0	0	0	na	na	na	na	na
187	0	0	1	1	Caucasian	MRN_0	MRN_0	MRN	0	MRN_0	MRN_0	0	0	MRN_0	MRN_0	MRN_0	MRN_0	MRN_0	0	0	0	0	0	0	0	0	0	0	0	0	0	na	na	na	na	na
188	0	0	1	1	Caucasian	MRN_0	MRN_0	MRN	0	MRN_0	MRN_0	0	0	MRN_0	MRN_0	MRN_0	MRN_0	MRN_0	0	0	0	0	0	0	0	0	0	0	0	0	0	na	na	na	na	na
189	0	0	1	1	Caucasian	MRN_0	MRN_0	MRN	0	MRN_0	MRN_0	0	0	MRN_0	MRN_0	MRN_0	MRN_0	MRN_0	0	0	0	0	0	0	0	0	0	0	0	0	0	na	na	na	na	na
190	0	0	1	1	Caucasian	MRN_0	MRN_0	MRN	0	MRN_0	MRN_0	0	0	MRN_0	MRN_0	MRN_0	MRN_0	MRN_0	0	0	0	0	0	0	0	0	0	0	0	0	0	na	na	na	na	na
191	0	0	1	1	Caucasian	MRN_0	MRN_0	MRN	0	MRN_0	MRN_0	0	0	MRN_0	MRN_0	MRN_0	MRN_0	MRN_0	0	0	0	0	0	0	0	0	0	0	0	0	0	na	na	na	na	na
192	0	0	1	1	Caucasian	MRN_0	MRN_0	MRN	0	MRN_0	MRN_0	0	0	MRN_0	MRN_0	MRN_0	MRN_0	MRN_0	0	0	0	0	0	0	0	0	0	0	0	0	0	na	na	na	na	na
193	0	0	1	1	Caucasian	MRN_0	MRN_0	MRN	0	MRN_0	MRN_0	0	0	MRN_0	MRN_0	MRN_0	MRN_0	MRN_0	0	0	0	0	0	0	0	0	0	0	0	0	0	na	na	na	na	na
194	1	0	1	1	Caucasian	MRN_0	MRN_0	MRN	0	MRN_0	MRN_0	0	0	MRN_0	MRN_0	MRN_0	MRN_0	MRN_0	0	0	0	0	0	0	0	0	0	0	0	0	0	na	na	na	na	na
195	0	0	1	1	Caucasian	MRN_0	MRN_0	MRN	0	MRN_0	MRN_0	0	0	MRN_0	MRN_0	MRN_0	MRN_0	MRN_0	0	0	0	0	0	0	0	0	0	0	0	0	0	na	na	na	na	na
196	0	0	1	1	Caucasian	MRN_0	MRN_0	MRN	0	MRN_0	MRN_0	0	0	MRN_0	MRN_0	MRN_0	MRN_0	MRN_0	0	0	0	0	0	0	0	0	0	0	0	0	0	na	na	na	na	na
197	0	0	1	1	Caucasian	mre11_c.1811G>A	mre11_p.R604H	mre11	604	mre11_0	mre11_MS	5	0	mre11_0	mre11_0	mre11_0	mre11_0	mre11_0	0	0	0	0	1	0	0	0	0	0	0	0	0	na	na	na	na	na
198	0	0	1	1	Caucasian	MRN_0	MRN_0	MRN	0	MRN_0	MRN_0	0	0	MRN_0	MRN_0	MRN_0	MRN_0	MRN_0	0	0	0	0	0	0	0	0	0	0	0	0	0	na	na	na	na	na
199	0	0	1	1	Caucasian	MRN_0	MRN_0	MRN	0	MRN_0	MRN_0	0	0	MRN_0	MRN_0	MRN_0	MRN_0	MRN_0	0	0	0	0	0	0	0	0	0	0	0	0	0	na	na	na	na	na
200	0	0	1	1	Caucasian	MRN_0	MRN_0	MRN	0	MRN_0	MRN_0	0	0	MRN_0	MRN_0	MRN_0	MRN_0	MRN_0	0	0	0	0	0	0	0	0	0	0	0	0	0	na	na	na	na	na
201	0	0	1	1	Caucasian	MRN_0	MRN_0	MRN	0	MRN_0	MRN_0	0	0	MRN_0	MRN_0	MRN_0	MRN_0	MRN_0	0	0	0	0	0	0	0	0	0	0	0	0	0	na	na	na	na	na
202	0	0	1	1	Caucasian	MRN_0	MRN_0	MRN	0	MRN_0	MRN_0	0	0	MRN_0	MRN_0	MRN_0	MRN_0	MRN_0	0	0	0	0	0	0	0	0	0	0	0	0	0	na	na	na	na	na
203	0	0	1	1	Caucasian	MRN_0	MRN_0	MRN	0	MRN_0	MRN_0	0	0	MRN_0	MRN_0	MRN_0	MRN_0	MRN_0	0	0	0	0	0	0	0	0	0	0	0	0	0	na	na	na	na	na
204	0	0	1	1	Caucasian	MRN_0	MRN_0	MRN	0	MRN_0	MRN_0	0	0	MRN_0	MRN_0	MRN_0	MRN_0	MRN_0	0	0	0	0	0	0	0	0	0	0	0	0	0	na	na	na	na	na
205	0	0	1	1	Caucasian	MRN_0	MRN_0	MRN	0	MRN_0	MRN_0	0	0	MRN_0	MRN_0	MRN_0	MRN_0	MRN_0	0	0	0	0	0	0	0	0	0	0	0	0	0	na	na	na	na	na
206	0	0	1	1	Caucasian	MRN_0	MRN_0	MRN	0	MRN_0	MRN_0	0	0	MRN_0	MRN_0	MRN_0	MRN_0	MRN_0	0	0	0	0	0	0	0	0	0	0	0	0	0	na	na	na	na	na
207	0	0	1	1	Caucasian	MRN_0	MRN_0	MRN	0	MRN_0	MRN_0	0	0	MRN_0	MRN_0	MRN_0	MRN_0	MRN_0	0	0	0	0	0	0	0	0	0	0	0	0	0	na	na	na	na	na
208	0	0	1	1	Caucasian	MRN_0	MRN_0	MRN	0	MRN_0	MRN_0	0	0	MRN_0	MRN_0	MRN_0	MRN_0	MRN_0	0	0	0	0	0	0	0	0	0	0	0	0	0	na	na	na	na	na
209	0	0	1	1	Caucasian	MRN_0	MRN_0	MRN	0	MRN_0	MRN_0	0	0	MRN_0	MRN_0	MRN_0	MRN_0	MRN_0	0	0	0	0	0	0	0	0	0	0	0	0	0	na	na	na	na	na
210	0	0	1	1	Caucasian	MRN_0	MRN_0	MRN	0	MRN_0	MRN_0	0	0	MRN_0	MRN_0	MRN_0	MRN_0	MRN_0	0	0	0	0	0	0	0	0	0	0	0	0	0	na	na	na	na	na
211	0	0	1	1	Caucasian	MRN_0	MRN_0	MRN	0	MRN_0	MRN_0	0	0	MRN_0	MRN_0	MRN_0	MRN_0	MRN_0	0	0	0	0	0	0	0	0	0	0	0	0	0	na	na	na	na	na
212	0	0	1	1	Caucasian	MRN_0	MRN_0	MRN	0	MRN_0	MRN_0	0	0	MRN_0	MRN_0	MRN_0	MRN_0	MRN_0	0	0	0	0	0	0	0	0	0	0	0	0	0	na	na	na	na	na
213	0	0	1	1	Caucasian	MRN_0	MRN_0	MRN	0	MRN_0	MRN_0	0	0	MRN_0	MRN_0	MRN_0	MRN_0	MRN_0	0	0	0	0	0	0	0	0	0	0	0	0	0	na	na	na	na	na
214	0	0	1	1	Caucasian	MRN_0	MRN_0	MRN	0	MRN_0	MRN_0	0	0	MRN_0	MRN_0	MRN_0	MRN_0	MRN_0	0	0	0	0	0	0	0	0	0	0	0	0	0	na	na	na	na	na
215	0	0	1	1	Caucasian	MRN_0	MRN_0	MRN	0	MRN_0	MRN_0	0	0	MRN_0	MRN_0	MRN_0	MRN_0	MRN_0	0	0	0	0	0	0	0	0	0	0	0	0	0	na	na	na	na	na
216	0	0	1	1	Caucasian	MRN_0	MRN_0	MRN	0	MRN_0	MRN_0	0	0	MRN_0	MRN_0	MRN_0	MRN_0	MRN_0	0	0	0	0	0	0	0	0	0	0	0	0	0	na	na	na	na	na
217	0	0	1	1	Caucasian	rad50_c.3879C>T	rad50_p.I1293I	rad50	1293	rad50_1	rad50_SNP	3	0	MRN_0	MRN_0	MRN_0	MRN_0	MRN_0	0	0	0	0	0	0	0	0	0	0	0	0	0	na	na	na	na	na
218	0	0	1	1	Caucasian	MRN_0	MRN_0	MRN	0	MRN_0	MRN_0	0	0	MRN_0	MRN_0	MRN_0	MRN_0	MRN_0	0	0	0	0	0	0	0	0	0	0	0	0	0	na	na	na	na	na
219	0	0	1	1	Caucasian	MRN_0	MRN_0	MRN	0	MRN_0	MRN_0	0	0	MRN_0	MRN_0	MRN_0	MRN_0	MRN_0	0	0	0	0	0	0	0	0	0	0	0	0	0	na	na	na	na	na
220	0	0	1	1	Caucasian	MRN_0	MRN_0	MRN	0	MRN_0	MRN_0	0	0	MRN_0	MRN_0	MRN_0	MRN_0	MRN_0	0	0	0	0	0	0	0	0	0	0	0	0	0	na	na	na	na	na
221	0	0	1	1	Caucasian	MRN_0	MRN_0	MRN	0	MRN_0	MRN_0	0	0	MRN_0	MRN_0	MRN_0	MRN_0	MRN_0	0	0	0	0	0	0	0	0	0	0	0	0	0	na	na	na	na	na
222	0	0	1	1	Caucasian	MRN_0	MRN_0	MRN	0	MRN_0	MRN_0	0	0	MRN_0	MRN_0	MRN_0	MRN_0	MRN_0	0	0	0	0	0	0	0	0	0	0	0	0	0	na	na	na	na	na
223	0	0	1	1	Caucasian	MRN_0	MRN_0	MRN	0	MRN_0	MRN_0	0	0	MRN_0	MRN_0	MRN_0	MRN_0	MRN_0	0	0	0	0	0	0	0	0	0	0	0	0	0	na	na	na	na	na
224	0	0	1	1	Caucasian	MRN_0	MRN_0	MRN	0	MRN_0	MRN_0	0	0	MRN_0	MRN_0	MRN_0	MRN_0	MRN_0	0	0	0	0	0	0	0	0	0	0	0	0	0	na	na	na	na	na
225	0	0	1	1	Caucasian	rad50_c.3278G>A	rad50_p.R1093Q	rad50	1093	rad50_0	rad50_MS	5	0	MRN_0	MRN_0	MRN_0	MRN_0	MRN_0	0	0	0	0	1	0	0	0	0	0	0	0	0	na	na	na	na	na
226	0	0	1	1	Caucasian	MRN_0	MRN_0	MRN	0	MRN_0	MRN_0	0	0	MRN_0	MRN_0	MRN_0	MRN_0	MRN_0	0	0	0	0	0	0	0	0	0	0	0	0	0	na	na	na	na	na
227	0	0	1	1	Caucasian	MRN_0	MRN_0	MRN	0	MRN_0	MRN_0	0	0	MRN_0	MRN_0	MRN_0	MRN_0	MRN_0	0	0	0	0	0	0	0	0	0	0	0	0	0	na	na	na	na	na
228	0	0	1	1	Caucasian	MRN_0	MRN_0	MRN	0	MRN_0	MRN_0	0	0	MRN_0	MRN_0	MRN_0	MRN_0	MRN_0	0	0	0	0	0	0	0	0	0	0	0	0	0	na	na	na	na	na
229	0	0	1	1	Caucasian	MRN_0	MRN_0	MRN	0	MRN_0	MRN_0	0	0	MRN_0	MRN_0	MRN_0	MRN_0	MRN_0	0	0	0	0	0	0	0	0	0	0	0	0	0	na	na	na	na	na
230	0	0	1	1	Caucasian	MRN_0	MRN_0	MRN	0	MRN_0	MRN_0	0	0	MRN_0	MRN_0	MRN_0	MRN_0	MRN_0	0	0	0	0	0	0	0	0	0	0	0	0	0	na	na	na	na	na
231	0	0	1	1	Caucasian	MRN_0	MRN_0	MRN	0	MRN_0	MRN_0	0	0	MRN_0	MRN_0	MRN_0	MRN_0	MRN_0	0	0	0	0	0	0	0	0	0	0	0	0	0	na	na	na	na	na
232	0	0	1	1	Caucasian	MRN_0	MRN_0	MRN	0	MRN_0	MRN_0	0	0	MRN_0	MRN_0	MRN_0	MRN_0	MRN_0	0	0	0	0	0	0	0	0	0	0	0	0	0	na	na	na	na	na
233	0	0	1	1	Caucasian	MRN_0	MRN_0	MRN	0	MRN_0	MRN_0	0	0	MRN_0	MRN_0	MRN_0	MRN_0	MRN_0	0	0	0	0	0	0	0	0	0	0	0	0	0	na	na	na	na	na
234	0	0	1	1	Caucasian	MRN_0	MRN_0	MRN	0	MRN_0	MRN_0	0	0	MRN_0	MRN_0	MRN_0	MRN_0	MRN_0	0	0	0	0	0	0	0	0	0	0	0	0	0	na	na	na	na	na
235	0	0	1	1	Caucasian	MRN_0	MRN_0	MRN	0	MRN_0	MRN_0	0	0	MRN_0	MRN_0	MRN_0	MRN_0	MRN_0	0	0	0	0	0	0	0	0	0	0	0	0	0	na	na	na	na	na
236	0	0	1	1	Caucasian	MRN_0	MRN_0	MRN	0	MRN_0	MRN_0	0	0	MRN_0	MRN_0	MRN_0	MRN_0	MRN_0	0	0	0	0	0	0	0	0	0	0	0	0	0	na	na	na	na	na
237	0	0	1	1	Caucasian	MRN_0	MRN_0	MRN	0	MRN_0	MRN_0	0	0	MRN_0	MRN_0	MRN_0	MRN_0	MRN_0	0	0	0	0	0	0	0	0	0	0	0	0	0	na	na	na	na	na
238	0	0	1	1	Caucasian	MRN_0	MRN_0	MRN	0	MRN_0	MRN_0	0	0	MRN_0	MRN_0	MRN_0	MRN_0	MRN_0	0	0	0	0	0	0	0	0	0	0	0	0	0	na	na	na	na	na
239	0	0	1	1	Caucasian	MRN_0	MRN_0	MRN	0	MRN_0	MRN_0	0	0	MRN_0	MRN_0	MRN_0	MRN_0	MRN_0	0	0	0	0	0	0	0	0	0	0	0	0	0	na	na	na	na	na
240	0	0	1	1	Caucasian	MRN_0	MRN_0	MRN	0	MRN_0	MRN_0	0	0	MRN_0	MRN_0	MRN_0	MRN_0	MRN_0	0	0	0	0	0	0	0	0	0	0	0	0	0	na	na	na	na	na
241	0	0	1	1	Caucasian	MRN_0	MRN_0	MRN	0	MRN_0	MRN_0	0	0	MRN_0	MRN_0	MRN_0	MRN_0	MRN_0	0	0	0	0	0	0	0	0	0	0	0	0	0	na	na	na	na	na
242	0	0	1	1	Caucasian	MRN_0	MRN_0	MRN	0	MRN_0	MRN_0	0	0	MRN_0	MRN_0	MRN_0	MRN_0	MRN_0	0	0	0	0	0	0	0	0	0	0	0	0	0	na	na	na	na	na
243	0	0	1	1	Caucasian	MRN_0	MRN_0	MRN	0	MRN_0	MRN_0	0	0	MRN_0	MRN_0	MRN_0	MRN_0	MRN_0	0	0	0	0	0	0	0	0	0	0	0	0	0	na	na	na	na	na
244	0	0	1	1	Caucasian	MRN_0	MRN_0	MRN	0	MRN_0	MRN_0	0	0	MRN_0	MRN_0	MRN_0	MRN_0	MRN_0	0	0	0	0	0	0	0	0	0	0	0	0	0	na	na	na	na	na
245	0	0	1	1	Caucasian	MRN_0	MRN_0	MRN	0	MRN_0	MRN_0	0	0	MRN_0	MRN_0	MRN_0	MRN_0	MRN_0	0	0	0	0	0	0	0	0	0	0	0	0	0	na	na	na	na	na
246	0	0	1	1	Caucasian	MRN_0	MRN_0	MRN	0	MRN_0	MRN_0	0	0	MRN_0	MRN_0	MRN_0	MRN_0	MRN_0	0	0	0	0	0	0	0	0	0	0	0	0	0	na	na	na	na	na
247	0	0	1	1	Caucasian	MRN_0	MRN_0	MRN	0	MRN_0	MRN_0	0	0	MRN_0	MRN_0	MRN_0	MRN_0	MRN_0	0	0	0	0	0	0	0	0	0	0	0	0	0	na	na	na	na	na
248	0	0	1	1	Caucasian	MRN_0	MRN_0	MRN	0	MRN_0	MRN_0	0	0	MRN_0	MRN_0	MRN_0	MRN_0	MRN_0	0	0	0	0	0	0	0	0	0	0	0	0	0	na	na	na	na	na
249	0	0	1	1	Caucasian	MRN_0	MRN_0	MRN	0	MRN_0	MRN_0	0	0	MRN_0	MRN_0	MRN_0	MRN_0	MRN_0	0	0	0	0	0	0	0	0	0	0	0	0	0	na	na	na	na	na
250	0	0	1	1	Caucasian	MRN_0	MRN_0	MRN	0	MRN_0	MRN_0	0	0	MRN_0	MRN_0	MRN_0	MRN_0	MRN_0	0	0	0	0	0	0	0	0	0	0	0	0	0	na	na	na	na	na
251	0	0	1	1	Caucasian	MRN_0	MRN_0	MRN	0	MRN_0	MRN_0	0	0	MRN_0	MRN_0	MRN_0	MRN_0	MRN_0	0	0	0	0	0	0	0	0	0	0	0	0	0	na	na	na	na	na
252	0	0	1	1	Caucasian	MRN_0	MRN_0	MRN	0	MRN_0	MRN_0	0	0	MRN_0	MRN_0	MRN_0	MRN_0	MRN_0	0	0	0	0	0	0	0	0	0	0	0	0	0	na	na	na	na	na
253	0	0	1	1	Caucasian	rad50_c.3879C>T	rad50_p.I1293I	rad50	1293	rad50_1	rad50_SNP	3	0	MRN_0	MRN_0	MRN_0	MRN_0	MRN_0	0	0	0	0	0	0	0	0	0	0	0	0	0	na	na	na	na	na
254	0	0	1	1	Caucasian	MRN_0	MRN_0	MRN	0	MRN_0	MRN_0	0	0	MRN_0	MRN_0	MRN_0	MRN_0	MRN_0	0	0	0	0	0	0	0	0	0	0	0	0	0	na	na	na	na	na
255	0	0	1	1	Caucasian	MRN_0	MRN_0	MRN	0	MRN_0	MRN_0	0	0	MRN_0	MRN_0	MRN_0	MRN_0	MRN_0	0	0	0	0	0	0	0	0	0	0	0	0	0	na	na	na	na	na
256	0	0	1	1	Caucasian	MRN_0	MRN_0	MRN	0	MRN_0	MRN_0	0	0	MRN_0	MRN_0	MRN_0	MRN_0	MRN_0	0	0	0	0	0	0	0	0	0	0	0	0	0	na	na	na	na	na
257	0	0	1	1	Caucasian	MRN_0	MRN_0	MRN	0	MRN_0	MRN_0	0	0	MRN_0	MRN_0	MRN_0	MRN_0	MRN_0	0	0	0	0	0	0	0	0	0	0	0	0	0	na	na	na	na	na
258	0	0	1	1	Caucasian	nbs1_c.1720 T>A	nbs1_p.L574I	nbs1	574	nbs1_0	nbs1_MS	5	0	nbs1_0	nbs1_0	nbs1_0	nbs1_0	nbs1_0	0	0	0	0	1	0	0	0	0	0	0	0	0	na	na	na	na	na
259	0	0	1	1	Caucasian	MRN_0	MRN_0	MRN	0	MRN_0	MRN_0	0	0	MRN_0	MRN_0	MRN_0	MRN_0	MRN_0	0	0	0	0	0	0	0	0	0	0	0	0	0	na	na	na	na	na
260	0	0	1	1	Caucasian	MRN_0	MRN_0	MRN	0	MRN_0	MRN_0	0	0	MRN_0	MRN_0	MRN_0	MRN_0	MRN_0	0	0	0	0	0	0	0	0	0	0	0	0	0	na	na	na	na	na
261	0	0	1	1	Caucasian	MRN_0	MRN_0	MRN	0	MRN_0	MRN_0	0	0	MRN_0	MRN_0	MRN_0	MRN_0	MRN_0	0	0	0	0	0	0	0	0	0	0	0	0	0	na	na	na	na	na
262	0	0	1	1	Caucasian	MRN_0	MRN_0	MRN	0	MRN_0	MRN_0	0	0	MRN_0	MRN_0	MRN_0	MRN_0	MRN_0	0	0	0	0	0	0	0	0	0	0	0	0	0	na	na	na	na	na
263	0	0	1	1	Caucasian	MRN_0	MRN_0	MRN	0	MRN_0	MRN_0	0	0	MRN_0	MRN_0	MRN_0	MRN_0	MRN_0	0	0	0	0	0	0	0	0	0	0	0	0	0	na	na	na	na	na
264	0	0	1	1	Caucasian	MRN_0	MRN_0	MRN	0	MRN_0	MRN_0	0	0	MRN_0	MRN_0	MRN_0	MRN_0	MRN_0	0	0	0	0	0	0	0	0	0	0	0	0	0	na	na	na	na	na
265	0	0	1	1	Caucasian	MRN_0	MRN_0	MRN	0	MRN_0	MRN_0	0	0	MRN_0	MRN_0	MRN_0	MRN_0	MRN_0	0	0	0	0	0	0	0	0	0	0	0	0	0	na	na	na	na	na
266	0	1	1	1	Caucasian	MRN_0	MRN_0	MRN	0	MRN_0	MRN_0	0	0	MRN_0	MRN_0	MRN_0	MRN_0	MRN_0	0	0	0	0	0	0	0	0	0	0	0	0	0	na	na	na	na	na
267	0	1	1	1	Caucasian	MRN_0	MRN_0	MRN	0	MRN_0	MRN_0	0	0	MRN_0	MRN_0	MRN_0	MRN_0	MRN_0	0	0	0	0	0	0	0	0	0	0	0	0	0	na	na	na	na	na
268	0	1	1	1	Caucasian	MRN_0	MRN_0	MRN	0	MRN_0	MRN_0	0	0	MRN_0	MRN_0	MRN_0	MRN_0	MRN_0	0	0	0	0	0	0	0	0	0	0	0	0	0	na	na	na	na	na
269	0	1	1	1	Caucasian	MRN_0	MRN_0	MRN	0	MRN_0	MRN_0	0	0	MRN_0	MRN_0	MRN_0	MRN_0	MRN_0	0	0	0	0	0	0	0	0	0	0	0	0	0	na	na	na	na	na
270	0	1	1	1	Caucasian	MRN_0	MRN_0	MRN	0	MRN_0	MRN_0	0	0	MRN_0	MRN_0	MRN_0	MRN_0	MRN_0	0	0	0	0	0	0	0	0	0	0	0	0	0	na	na	na	na	na
271	0	1	1	1	Caucasian	MRN_0	MRN_0	MRN	0	MRN_0	MRN_0	0	0	MRN_0	MRN_0	MRN_0	MRN_0	MRN_0	0	0	0	0	0	0	0	0	0	0	0	0	0	na	na	na	na	na
272	0	1	1	1	Caucasian	MRN_0	MRN_0	MRN	0	MRN_0	MRN_0	0	0	MRN_0	MRN_0	MRN_0	MRN_0	MRN_0	0	0	0	0	0	0	0	0	0	0	0	0	0	na	na	na	na	na
273	0	1	1	1	Caucasian	MRN_0	MRN_0	MRN	0	MRN_0	MRN_0	0	0	MRN_0	MRN_0	MRN_0	MRN_0	MRN_0	0	0	0	0	0	0	0	0	0	0	0	0	0	na	na	na	na	na
274	0	1	1	1	Caucasian	MRN_0	MRN_0	MRN	0	MRN_0	MRN_0	0	0	MRN_0	MRN_0	MRN_0	MRN_0	MRN_0	0	0	0	0	0	0	0	0	0	0	0	0	0	na	na	na	na	na
275	0	1	1	1	Caucasian	MRN_0	MRN_0	MRN	0	MRN_0	MRN_0	0	0	MRN_0	MRN_0	MRN_0	MRN_0	MRN_0	0	0	0	0	0	0	0	0	0	0	0	0	0	na	na	na	na	na
276	0	1	1	1	Caucasian	MRN_0	MRN_0	MRN	0	MRN_0	MRN_0	0	0	MRN_0	MRN_0	MRN_0	MRN_0	MRN_0	0	0	0	0	0	0	0	0	0	0	0	0	0	na	na	na	na	na
277	0	1	1	1	Caucasian	MRN_0	MRN_0	MRN	0	MRN_0	MRN_0	0	0	MRN_0	MRN_0	MRN_0	MRN_0	MRN_0	0	0	0	0	0	0	0	0	0	0	0	0	0	na	na	na	na	na
278	0	1	1	1	Caucasian	MRN_0	MRN_0	MRN	0	MRN_0	MRN_0	0	0	MRN_0	MRN_0	MRN_0	MRN_0	MRN_0	0	0	0	0	0	0	0	0	0	0	0	0	0	na	na	na	na	na
279	0	1	1	1	Caucasian	MRN_0	MRN_0	MRN	0	MRN_0	MRN_0	0	0	MRN_0	MRN_0	MRN_0	MRN_0	MRN_0	0	0	0	0	0	0	0	0	0	0	0	0	0	na	na	na	na	na
280	0	1	1	1	Caucasian	MRN_0	MRN_0	MRN	0	MRN_0	MRN_0	0	0	MRN_0	MRN_0	MRN_0	MRN_0	MRN_0	0	0	0	0	0	0	0	0	0	0	0	0	0	na	na	na	na	na
281	0	1	1	1	Caucasian	MRN_0	MRN_0	MRN	0	MRN_0	MRN_0	0	0	MRN_0	MRN_0	MRN_0	MRN_0	MRN_0	0	0	0	0	0	0	0	0	0	0	0	0	0	na	na	na	na	na
282	0	1	1	1	Caucasian	MRN_0	MRN_0	MRN	0	MRN_0	MRN_0	0	0	MRN_0	MRN_0	MRN_0	MRN_0	MRN_0	0	0	0	0	0	0	0	0	0	0	0	0	0	na	na	na	na	na
283	0	1	1	1	Caucasian	MRN_0	MRN_0	MRN	0	MRN_0	MRN_0	0	0	MRN_0	MRN_0	MRN_0	MRN_0	MRN_0	0	0	0	0	0	0	0	0	0	0	0	0	0	na	na	na	na	na
284	0	1	1	1	Caucasian	MRN_0	MRN_0	MRN	0	MRN_0	MRN_0	0	0	MRN_0	MRN_0	MRN_0	MRN_0	MRN_0	0	0	0	0	0	0	0	0	0	0	0	0	0	na	na	na	na	na
285	0	1	1	1	Caucasian	MRN_0	MRN_0	MRN	0	MRN_0	MRN_0	0	0	MRN_0	MRN_0	MRN_0	MRN_0	MRN_0	0	0	0	0	0	0	0	0	0	0	0	0	0	na	na	na	na	na
286	0	1	1	1	Caucasian	MRN_0	MRN_0	MRN	0	MRN_0	MRN_0	0	0	MRN_0	MRN_0	MRN_0	MRN_0	MRN_0	0	0	0	0	0	0	0	0	0	0	0	0	0	na	na	na	na	na
287	0	1	1	1	Caucasian	MRN_0	MRN_0	MRN	0	MRN_0	MRN_0	0	0	MRN_0	MRN_0	MRN_0	MRN_0	MRN_0	0	0	0	0	0	0	0	0	0	0	0	0	0	na	na	na	na	na
288	0	1	1	1	Caucasian	MRN_0	MRN_0	MRN	0	MRN_0	MRN_0	0	0	MRN_0	MRN_0	MRN_0	MRN_0	MRN_0	0	0	0	0	0	0	0	0	0	0	0	0	0	na	na	na	na	na
289	0	1	1	1	Caucasian	MRN_0	MRN_0	MRN	0	MRN_0	MRN_0	0	0	MRN_0	MRN_0	MRN_0	MRN_0	MRN_0	0	0	0	0	0	0	0	0	0	0	0	0	0	na	na	na	na	na
290	0	1	1	1	Caucasian	mre11_c.1811G>A	mre11_p.R604H	mre11	604	mre11_0	mre11_MS	5	0	mre11_0	mre11_0	mre11_0	mre11_0	mre11_0	0	0	0	0	1	0	0	0	0	0	0	0	0	na	na	na	na	na
291	0	1	1	1	Caucasian	MRN_0	MRN_0	MRN	0	MRN_0	MRN_0	0	0	MRN_0	MRN_0	MRN_0	MRN_0	MRN_0	0	0	0	0	0	0	0	0	0	0	0	0	0	na	na	na	na	na
292	0	1	1	1	Caucasian	mre11_c.1281A>T	mre11_p.L427F	mre11	0	mre11_1	mre11_MS	5	0	MRN_0	MRN_0	MRN_0	MRN_0	MRN_0	0	0	0	0	1	1	0	0	0	0	1	1	0	C0	C0	0.12	0.736	0.87
293	0	1	1	1	Caucasian	MRN_0	MRN_0	MRN	0	MRN_0	MRN_0	0	0	MRN_0	MRN_0	MRN_0	MRN_0	MRN_0	0	0	0	0	0	0	0	0	0	0	0	0	0	na	na	na	na	na
294	0	1	1	1	Caucasian	MRN_0	MRN_0	MRN	0	MRN_0	MRN_0	0	0	MRN_0	MRN_0	MRN_0	MRN_0	MRN_0	0	0	0	0	0	0	0	0	0	0	0	0	0	na	na	na	na	na
295	0	1	1	1	Caucasian	MRN_0	MRN_0	MRN	0	MRN_0	MRN_0	0	0	MRN_0	MRN_0	MRN_0	MRN_0	MRN_0	0	0	0	0	0	0	0	0	0	0	0	0	0	na	na	na	na	na
296	0	1	1	1	Caucasian	MRN_0	MRN_0	MRN	0	MRN_0	MRN_0	0	0	MRN_0	MRN_0	MRN_0	MRN_0	MRN_0	0	0	0	0	0	0	0	0	0	0	0	0	0	na	na	na	na	na
297	0	1	1	1	Caucasian	MRN_0	MRN_0	MRN	0	MRN_0	MRN_0	0	0	MRN_0	MRN_0	MRN_0	MRN_0	MRN_0	0	0	0	0	0	0	0	0	0	0	0	0	0	na	na	na	na	na
298	0	1	1	1	Caucasian	MRN_0	MRN_0	MRN	0	MRN_0	MRN_0	0	0	MRN_0	MRN_0	MRN_0	MRN_0	MRN_0	0	0	0	0	0	0	0	0	0	0	0	0	0	na	na	na	na	na
299	0	1	1	1	Caucasian	MRN_0	MRN_0	MRN	0	MRN_0	MRN_0	0	0	MRN_0	MRN_0	MRN_0	MRN_0	MRN_0	0	0	0	0	0	0	0	0	0	0	0	0	0	na	na	na	na	na
300	0	1	1	1	Caucasian	MRN_0	MRN_0	MRN	0	MRN_0	MRN_0	0	0	MRN_0	MRN_0	MRN_0	MRN_0	MRN_0	0	0	0	0	0	0	0	0	0	0	0	0	0	na	na	na	na	na
301	0	1	1	1	Caucasian	MRN_0	MRN_0	MRN	0	MRN_0	MRN_0	0	0	MRN_0	MRN_0	MRN_0	MRN_0	MRN_0	0	0	0	0	0	0	0	0	0	0	0	0	0	na	na	na	na	na
302	0	1	1	1	Caucasian	MRN_0	MRN_0	MRN	0	MRN_0	MRN_0	0	0	MRN_0	MRN_0	MRN_0	MRN_0	MRN_0	0	0	0	0	0	0	0	0	0	0	0	0	0	na	na	na	na	na
303	0	1	1	1	Caucasian	MRN_0	MRN_0	MRN	0	MRN_0	MRN_0	0	0	MRN_0	MRN_0	MRN_0	MRN_0	MRN_0	0	0	0	0	0	0	0	0	0	0	0	0	0	na	na	na	na	na
304	0	1	1	1	Caucasian	MRN_0	MRN_0	MRN	0	MRN_0	MRN_0	0	0	MRN_0	MRN_0	MRN_0	MRN_0	MRN_0	0	0	0	0	0	0	0	0	0	0	0	0	0	na	na	na	na	na
305	0	1	1	1	Caucasian	MRN_0	MRN_0	MRN	0	MRN_0	MRN_0	0	0	MRN_0	MRN_0	MRN_0	MRN_0	MRN_0	0	0	0	0	0	0	0	0	0	0	0	0	0	na	na	na	na	na
306	0	1	1	1	Caucasian	MRN_0	MRN_0	MRN	0	MRN_0	MRN_0	0	0	MRN_0	MRN_0	MRN_0	MRN_0	MRN_0	0	0	0	0	0	0	0	0	0	0	0	0	0	na	na	na	na	na
307	0	1	1	1	Caucasian	MRN_0	MRN_0	MRN	0	MRN_0	MRN_0	0	0	MRN_0	MRN_0	MRN_0	MRN_0	MRN_0	0	0	0	0	0	0	0	0	0	0	0	0	0	na	na	na	na	na
308	0	1	1	1	Caucasian	MRN_0	MRN_0	MRN	0	MRN_0	MRN_0	0	0	MRN_0	MRN_0	MRN_0	MRN_0	MRN_0	0	0	0	0	0	0	0	0	0	0	0	0	0	na	na	na	na	na
309	0	1	1	1	Caucasian	MRN_0	MRN_0	MRN	0	MRN_0	MRN_0	0	0	MRN_0	MRN_0	MRN_0	MRN_0	MRN_0	0	0	0	0	0	0	0	0	0	0	0	0	0	na	na	na	na	na
310	0	1	1	1	Caucasian	MRN_0	MRN_0	MRN	0	MRN_0	MRN_0	0	0	MRN_0	MRN_0	MRN_0	MRN_0	MRN_0	0	0	0	0	0	0	0	0	0	0	0	0	0	na	na	na	na	na
311	0	1	1	1	Caucasian	MRN_0	MRN_0	MRN	0	MRN_0	MRN_0	0	0	MRN_0	MRN_0	MRN_0	MRN_0	MRN_0	0	0	0	0	0	0	0	0	0	0	0	0	0	na	na	na	na	na
312	0	1	1	1	Caucasian	MRN_0	MRN_0	MRN	0	MRN_0	MRN_0	0	0	MRN_0	MRN_0	MRN_0	MRN_0	MRN_0	0	0	0	0	0	0	0	0	0	0	0	0	0	na	na	na	na	na
313	0	1	1	1	Caucasian	MRN_0	MRN_0	MRN	0	MRN_0	MRN_0	0	0	MRN_0	MRN_0	MRN_0	MRN_0	MRN_0	0	0	0	0	0	0	0	0	0	0	0	0	0	na	na	na	na	na
314	0	1	1	1	Caucasian	MRN_0	MRN_0	MRN	0	MRN_0	MRN_0	0	0	MRN_0	MRN_0	MRN_0	MRN_0	MRN_0	0	0	0	0	0	0	0	0	0	0	0	0	0	na	na	na	na	na
315	0	1	1	1	Caucasian	MRN_0	MRN_0	MRN	0	MRN_0	MRN_0	0	0	MRN_0	MRN_0	MRN_0	MRN_0	MRN_0	0	0	0	0	0	0	0	0	0	0	0	0	0	na	na	na	na	na
316	0	1	1	1	Caucasian	MRN_0	MRN_0	MRN	0	MRN_0	MRN_0	0	0	MRN_0	MRN_0	MRN_0	MRN_0	MRN_0	0	0	0	0	0	0	0	0	0	0	0	0	0	na	na	na	na	na
317	0	1	1	1	Caucasian	MRN_0	MRN_0	MRN	0	MRN_0	MRN_0	0	0	MRN_0	MRN_0	MRN_0	MRN_0	MRN_0	0	0	0	0	0	0	0	0	0	0	0	0	0	na	na	na	na	na
318	0	1	1	1	Caucasian	MRN_0	MRN_0	MRN	0	MRN_0	MRN_0	0	0	MRN_0	MRN_0	MRN_0	MRN_0	MRN_0	0	0	0	0	0	0	0	0	0	0	0	0	0	na	na	na	na	na
319	0	1	1	1	Caucasian	MRN_0	MRN_0	MRN	0	MRN_0	MRN_0	0	0	MRN_0	MRN_0	MRN_0	MRN_0	MRN_0	0	0	0	0	0	0	0	0	0	0	0	0	0	na	na	na	na	na
320	0	1	1	1	Caucasian	MRN_0	MRN_0	MRN	0	MRN_0	MRN_0	0	0	MRN_0	MRN_0	MRN_0	MRN_0	MRN_0	0	0	0	0	0	0	0	0	0	0	0	0	0	na	na	na	na	na
322	0	1	1	1	Caucasian	MRN_0	MRN_0	MRN	0	MRN_0	MRN_0	0	0	MRN_0	MRN_0	MRN_0	MRN_0	MRN_0	0	0	0	0	0	0	0	0	0	0	0	0	0	na	na	na	na	na
323	0	1	1	1	Caucasian	MRN_0	MRN_0	MRN	0	MRN_0	MRN_0	0	0	MRN_0	MRN_0	MRN_0	MRN_0	MRN_0	0	0	0	0	0	0	0	0	0	0	0	0	0	na	na	na	na	na
324	0	1	1	1	Caucasian	MRN_0	MRN_0	MRN	0	MRN_0	MRN_0	0	0	MRN_0	MRN_0	MRN_0	MRN_0	MRN_0	0	0	0	0	0	0	0	0	0	0	0	0	0	na	na	na	na	na
325	0	1	1	1	Caucasian	MRN_0	MRN_0	MRN	0	MRN_0	MRN_0	0	0	MRN_0	MRN_0	MRN_0	MRN_0	MRN_0	0	0	0	0	0	0	0	0	0	0	0	0	0	na	na	na	na	na
326	0	1	1	1	Caucasian	MRN_0	MRN_0	MRN	0	MRN_0	MRN_0	0	0	MRN_0	MRN_0	MRN_0	MRN_0	MRN_0	0	0	0	0	0	0	0	0	0	0	0	0	0	na	na	na	na	na
327	0	1	1	1	Caucasian	MRN_0	MRN_0	MRN	0	MRN_0	MRN_0	0	0	MRN_0	MRN_0	MRN_0	MRN_0	MRN_0	0	0	0	0	0	0	0	0	0	0	0	0	0	na	na	na	na	na
328	0	1	1	1	Caucasian	MRN_0	MRN_0	MRN	0	MRN_0	MRN_0	0	0	MRN_0	MRN_0	MRN_0	MRN_0	MRN_0	0	0	0	0	0	0	0	0	0	0	0	0	0	na	na	na	na	na
329	0	1	1	1	Caucasian	MRN_0	MRN_0	MRN	0	MRN_0	MRN_0	0	0	MRN_0	MRN_0	MRN_0	MRN_0	MRN_0	0	0	0	0	0	0	0	0	0	0	0	0	0	na	na	na	na	na
330	0	1	1	1	Caucasian	MRN_0	MRN_0	MRN	0	MRN_0	MRN_0	0	0	MRN_0	MRN_0	MRN_0	MRN_0	MRN_0	0	0	0	0	0	0	0	0	0	0	0	0	0	na	na	na	na	na
331	0	1	1	1	Caucasian	MRN_0	MRN_0	MRN	0	MRN_0	MRN_0	0	0	MRN_0	MRN_0	MRN_0	MRN_0	MRN_0	0	0	0	0	0	0	0	0	0	0	0	0	0	na	na	na	na	na
332	0	1	1	1	Caucasian	MRN_0	MRN_0	MRN	0	MRN_0	MRN_0	0	0	MRN_0	MRN_0	MRN_0	MRN_0	MRN_0	0	0	0	0	0	0	0	0	0	0	0	0	0	na	na	na	na	na
333	0	1	1	1	Caucasian	MRN_0	MRN_0	MRN	0	MRN_0	MRN_0	0	0	MRN_0	MRN_0	MRN_0	MRN_0	MRN_0	0	0	0	0	0	0	0	0	0	0	0	0	0	na	na	na	na	na
334	0	1	1	1	Caucasian	MRN_0	MRN_0	MRN	0	MRN_0	MRN_0	0	0	MRN_0	MRN_0	MRN_0	MRN_0	MRN_0	0	0	0	0	0	0	0	0	0	0	0	0	0	na	na	na	na	na
335	0	1	1	1	Caucasian	MRN_0	MRN_0	MRN	0	MRN_0	MRN_0	0	0	MRN_0	MRN_0	MRN_0	MRN_0	MRN_0	0	0	0	0	0	0	0	0	0	0	0	0	0	na	na	na	na	na
336	0	1	1	1	Caucasian	MRN_0	MRN_0	MRN	0	MRN_0	MRN_0	0	0	MRN_0	MRN_0	MRN_0	MRN_0	MRN_0	0	0	0	0	0	0	0	0	0	0	0	0	0	na	na	na	na	na
337	0	1	1	1	Caucasian	MRN_0	MRN_0	MRN	0	MRN_0	MRN_0	0	0	MRN_0	MRN_0	MRN_0	MRN_0	MRN_0	0	0	0	0	0	0	0	0	0	0	0	0	0	na	na	na	na	na
338	0	1	1	1	Caucasian	MRN_0	MRN_0	MRN	0	MRN_0	MRN_0	0	0	MRN_0	MRN_0	MRN_0	MRN_0	MRN_0	0	0	0	0	0	0	0	0	0	0	0	0	0	na	na	na	na	na
339	0	1	1	1	Caucasian	MRN_0	MRN_0	MRN	0	MRN_0	MRN_0	0	0	MRN_0	MRN_0	MRN_0	MRN_0	MRN_0	0	0	0	0	0	0	0	0	0	0	0	0	0	na	na	na	na	na
340	0	1	1	1	Caucasian	MRN_0	MRN_0	MRN	0	MRN_0	MRN_0	0	0	MRN_0	MRN_0	MRN_0	MRN_0	MRN_0	0	0	0	0	0	0	0	0	0	0	0	0	0	na	na	na	na	na
341	0	1	1	1	Caucasian	MRN_0	MRN_0	MRN	0	MRN_0	MRN_0	0	0	MRN_0	MRN_0	MRN_0	MRN_0	MRN_0	0	0	0	0	0	0	0	0	0	0	0	0	0	na	na	na	na	na
342	0	1	1	1	Caucasian	MRN_0	MRN_0	MRN	0	MRN_0	MRN_0	0	0	MRN_0	MRN_0	MRN_0	MRN_0	MRN_0	0	0	0	0	0	0	0	0	0	0	0	0	0	na	na	na	na	na
343	0	1	1	1	Caucasian	MRN_0	MRN_0	MRN	0	MRN_0	MRN_0	0	0	MRN_0	MRN_0	MRN_0	MRN_0	MRN_0	0	0	0	0	0	0	0	0	0	0	0	0	0	na	na	na	na	na
344	0	1	1	1	Caucasian	MRN_0	MRN_0	MRN	0	MRN_0	MRN_0	0	0	MRN_0	MRN_0	MRN_0	MRN_0	MRN_0	0	0	0	0	0	0	0	0	0	0	0	0	0	na	na	na	na	na
345	0	1	1	1	Caucasian	MRN_0	MRN_0	MRN	0	MRN_0	MRN_0	0	0	MRN_0	MRN_0	MRN_0	MRN_0	MRN_0	0	0	0	0	0	0	0	0	0	0	0	0	0	na	na	na	na	na
347	0	1	1	1	Caucasian	MRN_0	MRN_0	MRN	0	MRN_0	MRN_0	0	0	MRN_0	MRN_0	MRN_0	MRN_0	MRN_0	0	0	0	0	0	0	0	0	0	0	0	0	0	na	na	na	na	na
348	0	1	1	1	Caucasian	MRN_0	MRN_0	MRN	0	MRN_0	MRN_0	0	0	MRN_0	MRN_0	MRN_0	MRN_0	MRN_0	0	0	0	0	0	0	0	0	0	0	0	0	0	na	na	na	na	na
349	0	1	1	1	Caucasian	MRN_0	MRN_0	MRN	0	MRN_0	MRN_0	0	0	MRN_0	MRN_0	MRN_0	MRN_0	MRN_0	0	0	0	0	0	0	0	0	0	0	0	0	0	na	na	na	na	na
350	0	1	1	1	Caucasian	MRN_0	MRN_0	MRN	0	MRN_0	MRN_0	0	0	MRN_0	MRN_0	MRN_0	MRN_0	MRN_0	0	0	0	0	0	0	0	0	0	0	0	0	0	na	na	na	na	na
351	0	1	1	1	Caucasian	MRN_0	MRN_0	MRN	0	MRN_0	MRN_0	0	0	MRN_0	MRN_0	MRN_0	MRN_0	MRN_0	0	0	0	0	0	0	0	0	0	0	0	0	0	na	na	na	na	na
352	0	1	1	1	Caucasian	MRN_0	MRN_0	MRN	0	MRN_0	MRN_0	0	0	MRN_0	MRN_0	MRN_0	MRN_0	MRN_0	0	0	0	0	0	0	0	0	0	0	0	0	0	na	na	na	na	na
353	0	1	1	1	Caucasian	MRN_0	MRN_0	MRN	0	MRN_0	MRN_0	0	0	MRN_0	MRN_0	MRN_0	MRN_0	MRN_0	0	0	0	0	0	0	0	0	0	0	0	0	0	na	na	na	na	na
354	0	1	1	1	Caucasian	mre11_c.120C>T	mre11_p.L40L	mre11	40	mre11_1	mre11_S	5	3	rad50_c.280A>C	rad50_p.I94L	rad50_94	rad50_1	rad50_SNP	1	0	0	0	0	0	0	0	0	0	0	0	0	na	na	na	na	na
356	0	1	1	1	Caucasian	MRN_0	MRN_0	MRN	0	MRN_0	MRN_0	0	0	MRN_0	MRN_0	MRN_0	MRN_0	MRN_0	0	0	0	0	0	0	0	0	0	0	0	0	0	na	na	na	na	na
357	0	1	1	1	Caucasian	rad50_c.379G>A	rad50_p.V127I	rad50	127	rad50_1	rad50_MS	4	0	MRN_0	MRN_0	MRN_0	MRN_0	MRN_0	0	0	0	0	0	0	0	0	0	0	0	0	0	na	na	na	na	na
358	0	1	1	1	Caucasian	MRN_0	MRN_0	MRN	0	MRN_0	MRN_0	0	0	MRN_0	MRN_0	MRN_0	MRN_0	MRN_0	0	0	0	0	0	0	0	0	0	0	0	0	0	na	na	na	na	na
359	0	1	1	1	Caucasian	MRN_0	MRN_0	MRN	0	MRN_0	MRN_0	0	0	MRN_0	MRN_0	MRN_0	MRN_0	MRN_0	0	0	0	0	0	0	0	0	0	0	0	0	0	na	na	na	na	na
360	0	1	1	1	Caucasian	MRN_0	MRN_0	MRN	0	MRN_0	MRN_0	0	0	MRN_0	MRN_0	MRN_0	MRN_0	MRN_0	0	0	0	0	0	0	0	0	0	0	0	0	0	na	na	na	na	na
361	0	1	1	1	Caucasian	MRN_0	MRN_0	MRN	0	MRN_0	MRN_0	0	0	MRN_0	MRN_0	MRN_0	MRN_0	MRN_0	0	0	0	0	0	0	0	0	0	0	0	0	0	na	na	na	na	na
362	0	1	1	1	Caucasian	MRN_0	MRN_0	MRN	0	MRN_0	MRN_0	0	0	MRN_0	MRN_0	MRN_0	MRN_0	MRN_0	0	0	0	0	0	0	0	0	0	0	0	0	0	na	na	na	na	na
363	0	1	1	1	Caucasian	MRN_0	MRN_0	MRN	0	MRN_0	MRN_0	0	0	MRN_0	MRN_0	MRN_0	MRN_0	MRN_0	0	0	0	0	0	0	0	0	0	0	0	0	0	na	na	na	na	na
364	0	1	1	1	Caucasian	MRN_0	MRN_0	MRN	0	MRN_0	MRN_0	0	0	MRN_0	MRN_0	MRN_0	MRN_0	MRN_0	0	0	0	0	0	0	0	0	0	0	0	0	0	na	na	na	na	na
365	0	1	1	1	Caucasian	MRN_0	MRN_0	MRN	0	MRN_0	MRN_0	0	0	MRN_0	MRN_0	MRN_0	MRN_0	MRN_0	0	0	0	0	0	0	0	0	0	0	0	0	0	na	na	na	na	na
366	0	1	1	1	Caucasian	MRN_0	MRN_0	MRN	0	MRN_0	MRN_0	0	0	MRN_0	MRN_0	MRN_0	MRN_0	MRN_0	0	0	0	0	0	0	0	0	0	0	0	0	0	na	na	na	na	na
367	0	1	1	1	Caucasian	MRN_0	MRN_0	MRN	0	MRN_0	MRN_0	0	0	MRN_0	MRN_0	MRN_0	MRN_0	MRN_0	0	0	0	0	0	0	0	0	0	0	0	0	0	na	na	na	na	na
368	0	1	1	1	Caucasian	MRN_0	MRN_0	MRN	0	MRN_0	MRN_0	0	0	MRN_0	MRN_0	MRN_0	MRN_0	MRN_0	0	0	0	0	0	0	0	0	0	0	0	0	0	na	na	na	na	na
369	0	1	1	1	Caucasian	MRN_0	MRN_0	MRN	0	MRN_0	MRN_0	0	0	MRN_0	MRN_0	MRN_0	MRN_0	MRN_0	0	0	0	0	0	0	0	0	0	0	0	0	0	na	na	na	na	na
370	0	1	1	1	Caucasian	MRN_0	MRN_0	MRN	0	MRN_0	MRN_0	0	0	MRN_0	MRN_0	MRN_0	MRN_0	MRN_0	0	0	0	0	0	0	0	0	0	0	0	0	0	na	na	na	na	na
371	0	1	1	1	Caucasian	MRN_0	MRN_0	MRN	0	MRN_0	MRN_0	0	0	MRN_0	MRN_0	MRN_0	MRN_0	MRN_0	0	0	0	0	0	0	0	0	0	0	0	0	0	na	na	na	na	na
372	0	1	1	1	Caucasian	rad50_c.943G>T	rad50_p.V315L	rad50	315	MRN_0	rad50_MS	4	0	MRN_0	MRN_0	MRN_0	MRN_0	MRN_0	0	0	0	0	0	0	0	0	0	0	0	0	0	na	na	na	na	na
373	0	1	1	1	Caucasian	MRN_0	MRN_0	MRN	0	MRN_0	MRN_0	0	0	MRN_0	MRN_0	MRN_0	MRN_0	MRN_0	0	0	0	0	0	0	0	0	0	0	0	0	0	na	na	na	na	na
374	0	1	1	1	Caucasian	MRN_0	MRN_0	MRN	0	MRN_0	MRN_0	0	0	MRN_0	MRN_0	MRN_0	MRN_0	MRN_0	0	0	0	0	0	0	0	0	0	0	0	0	0	na	na	na	na	na
375	0	1	1	1	Caucasian	MRN_0	MRN_0	MRN	0	MRN_0	MRN_0	0	0	MRN_0	MRN_0	MRN_0	MRN_0	MRN_0	0	0	0	0	0	0	0	0	0	0	0	0	0	na	na	na	na	na
376	0	1	1	1	Caucasian	rad50_c.3836G>A	rad50_p.R1279H	rad50	1279	rad50_1	rad50_MS	5	0	MRN_0	MRN_0	MRN_0	MRN_0	MRN_0	0	0	0	0	1	1	1	2	1	2	1	1	2	C25	C0	0.33	0.78	0.982
377	0	1	1	1	Caucasian	MRN_0	MRN_0	MRN	0	MRN_0	MRN_0	0	0	MRN_0	MRN_0	MRN_0	MRN_0	MRN_0	0	0	0	0	0	0	0	0	0	0	0	0	0	na	na	na	na	na
378	0	1	1	1	Caucasian	MRN_0	MRN_0	MRN	0	MRN_0	MRN_0	0	0	MRN_0	MRN_0	MRN_0	MRN_0	MRN_0	0	0	0	0	0	0	0	0	0	0	0	0	0	na	na	na	na	na
379	0	1	1	1	Caucasian	MRN_0	MRN_0	MRN	0	MRN_0	MRN_0	0	0	MRN_0	MRN_0	MRN_0	MRN_0	MRN_0	0	0	0	0	0	0	0	0	0	0	0	0	0	na	na	na	na	na
380	0	1	1	1	Caucasian	MRN_0	MRN_0	MRN	0	MRN_0	MRN_0	0	0	MRN_0	MRN_0	MRN_0	MRN_0	MRN_0	0	0	0	0	0	0	0	0	0	0	0	0	0	na	na	na	na	na
381	0	1	1	1	Caucasian	MRN_0	MRN_0	MRN	0	MRN_0	MRN_0	0	0	MRN_0	MRN_0	MRN_0	MRN_0	MRN_0	0	0	0	0	0	0	0	0	0	0	0	0	0	na	na	na	na	na
382	0	1	1	1	Caucasian	MRN_0	MRN_0	MRN	0	MRN_0	MRN_0	0	0	MRN_0	MRN_0	MRN_0	MRN_0	MRN_0	0	0	0	0	0	0	0	0	0	0	0	0	0	na	na	na	na	na
383	0	1	1	1	Caucasian	rad50_c.250C>G	rad50_p.L84V	rad50	84	rad50_1	rad50_MS	5	0	MRN_0	MRN_0	MRN_0	MRN_0	MRN_0	0	0	0	0	1	1	1	2	1	2	1	1	2	C25	C25	0	0.998	1
384	0	1	1	1	Caucasian	MRN_0	MRN_0	MRN	0	MRN_0	MRN_0	0	0	MRN_0	MRN_0	MRN_0	MRN_0	MRN_0	0	0	0	0	0	0	0	0	0	0	0	0	0	na	na	na	na	na
385	0	1	1	1	Caucasian	MRN_0	MRN_0	MRN	0	MRN_0	MRN_0	0	0	MRN_0	MRN_0	MRN_0	MRN_0	MRN_0	0	0	0	0	0	0	0	0	0	0	0	0	0	na	na	na	na	na
386	0	1	1	1	Caucasian	MRN_0	MRN_0	MRN	0	MRN_0	MRN_0	0	0	MRN_0	MRN_0	MRN_0	MRN_0	MRN_0	0	0	0	0	0	0	0	0	0	0	0	0	0	na	na	na	na	na
387	0	1	1	1	Caucasian	MRN_0	MRN_0	MRN	0	MRN_0	MRN_0	0	0	MRN_0	MRN_0	MRN_0	MRN_0	MRN_0	0	0	0	0	0	0	0	0	0	0	0	0	0	na	na	na	na	na
388	0	1	1	1	Caucasian	MRN_0	MRN_0	MRN	0	MRN_0	MRN_0	0	0	MRN_0	MRN_0	MRN_0	MRN_0	MRN_0	0	0	0	0	0	0	0	0	0	0	0	0	0	na	na	na	na	na
389	0	1	1	1	Caucasian	MRN_0	MRN_0	MRN	0	MRN_0	MRN_0	0	0	MRN_0	MRN_0	MRN_0	MRN_0	MRN_0	0	0	0	0	0	0	0	0	0	0	0	0	0	na	na	na	na	na
390	0	1	1	1	Caucasian	MRN_0	MRN_0	MRN	0	MRN_0	MRN_0	0	0	MRN_0	MRN_0	MRN_0	MRN_0	MRN_0	0	0	0	0	0	0	0	0	0	0	0	0	0	na	na	na	na	na
391	0	1	1	1	Caucasian	MRN_0	MRN_0	MRN	0	MRN_0	MRN_0	0	0	MRN_0	MRN_0	MRN_0	MRN_0	MRN_0	0	0	0	0	0	0	0	0	0	0	0	0	0	na	na	na	na	na
392	0	1	1	1	Caucasian	MRN_0	MRN_0	MRN	0	MRN_0	MRN_0	0	0	MRN_0	MRN_0	MRN_0	MRN_0	MRN_0	0	0	0	0	0	0	0	0	0	0	0	0	0	na	na	na	na	na
393	0	1	1	1	Caucasian	MRN_0	MRN_0	MRN	0	MRN_0	MRN_0	0	0	MRN_0	MRN_0	MRN_0	MRN_0	MRN_0	0	0	0	0	0	0	0	0	0	0	0	0	0	na	na	na	na	na
394	0	1	1	1	Caucasian	MRN_0	MRN_0	MRN	0	MRN_0	MRN_0	0	0	MRN_0	MRN_0	MRN_0	MRN_0	MRN_0	0	0	0	0	0	0	0	0	0	0	0	0	0	na	na	na	na	na
395	0	1	1	1	Caucasian	MRN_0	MRN_0	MRN	0	MRN_0	MRN_0	0	0	MRN_0	MRN_0	MRN_0	MRN_0	MRN_0	0	0	0	0	0	0	0	0	0	0	0	0	0	na	na	na	na	na
396	0	1	1	1	Caucasian	mre11_c.846-12T>C	mre11_NA	mre11	281.8	mre11_1	mre11_I	5	0	mre11_0	mre11_0	mre11_0	mre11_0	mre11_0	0	1	0	0	0	0	0	0	0	0	0	0	0	na	na	na	na	na
397	0	1	1	1	Caucasian	MRN_0	MRN_0	MRN	0	MRN_0	MRN_0	0	0	MRN_0	MRN_0	MRN_0	MRN_0	MRN_0	0	0	0	0	0	0	0	0	0	0	0	0	0	na	na	na	na	na
398	0	1	1	1	Caucasian	MRN_0	MRN_0	MRN	0	MRN_0	MRN_0	0	0	MRN_0	MRN_0	MRN_0	MRN_0	MRN_0	0	0	0	0	0	0	0	0	0	0	0	0	0	na	na	na	na	na
399	0	1	1	1	Caucasian	MRN_0	MRN_0	MRN	0	MRN_0	MRN_0	0	0	MRN_0	MRN_0	MRN_0	MRN_0	MRN_0	0	0	0	0	0	0	0	0	0	0	0	0	0	na	na	na	na	na
400	0	1	1	1	Caucasian	MRN_0	MRN_0	MRN	0	MRN_0	MRN_0	0	0	MRN_0	MRN_0	MRN_0	MRN_0	MRN_0	0	0	0	0	0	0	0	0	0	0	0	0	0	na	na	na	na	na
401	0	1	1	1	Caucasian	MRN_0	MRN_0	MRN	0	MRN_0	MRN_0	0	0	MRN_0	MRN_0	MRN_0	MRN_0	MRN_0	0	0	0	0	0	0	0	0	0	0	0	0	0	na	na	na	na	na
402	0	1	1	1	Caucasian	MRN_0	MRN_0	MRN	0	MRN_0	MRN_0	0	0	MRN_0	MRN_0	MRN_0	MRN_0	MRN_0	0	0	0	0	0	0	0	0	0	0	0	0	0	na	na	na	na	na
403	0	1	1	1	Caucasian	MRN_0	MRN_0	MRN	0	MRN_0	MRN_0	0	0	MRN_0	MRN_0	MRN_0	MRN_0	MRN_0	0	0	0	0	0	0	0	0	0	0	0	0	0	na	na	na	na	na
404	0	1	1	1	Caucasian	MRN_0	MRN_0	MRN	0	MRN_0	MRN_0	0	0	MRN_0	MRN_0	MRN_0	MRN_0	MRN_0	0	0	0	0	0	0	0	0	0	0	0	0	0	na	na	na	na	na
405	0	1	1	1	Caucasian	MRN_0	MRN_0	MRN	0	MRN_0	MRN_0	0	0	MRN_0	MRN_0	MRN_0	MRN_0	MRN_0	0	0	0	0	0	0	0	0	0	0	0	0	0	na	na	na	na	na
406	0	1	1	1	Caucasian	MRN_0	MRN_0	MRN	0	MRN_0	MRN_0	0	0	MRN_0	MRN_0	MRN_0	MRN_0	MRN_0	0	0	0	0	0	0	0	0	0	0	0	0	0	na	na	na	na	na
407	0	1	1	1	Caucasian	MRN_0	MRN_0	MRN	0	MRN_0	MRN_0	0	0	MRN_0	MRN_0	MRN_0	MRN_0	MRN_0	0	0	0	0	0	0	0	0	0	0	0	0	0	na	na	na	na	na
408	0	1	1	1	Caucasian	MRN_0	MRN_0	MRN	0	MRN_0	MRN_0	0	0	MRN_0	MRN_0	MRN_0	MRN_0	MRN_0	0	0	0	0	0	0	0	0	0	0	0	0	0	na	na	na	na	na
409	0	1	1	1	Caucasian	rad50_c.2525T>C	rad50_p.V842A	rad50	842	rad50_0	rad50_MS	5	0	MRN_0	MRN_0	MRN_0	MRN_0	MRN_0	0	0	0	0	1	0	0	0	0	0	0	0	0	na	na	na	na	na
410	0	1	1	1	Caucasian	MRN_0	MRN_0	MRN	0	MRN_0	MRN_0	0	0	MRN_0	MRN_0	MRN_0	MRN_0	MRN_0	0	0	0	0	0	0	0	0	0	0	0	0	0	na	na	na	na	na
411	0	1	1	1	Caucasian	MRN_0	MRN_0	MRN	0	MRN_0	MRN_0	0	0	MRN_0	MRN_0	MRN_0	MRN_0	MRN_0	0	0	0	0	0	0	0	0	0	0	0	0	0	na	na	na	na	na
412	0	1	1	1	Caucasian	MRN_0	MRN_0	MRN	0	MRN_0	MRN_0	0	0	MRN_0	MRN_0	MRN_0	MRN_0	MRN_0	0	0	0	0	0	0	0	0	0	0	0	0	0	na	na	na	na	na
413	0	1	1	1	Caucasian	MRN_0	MRN_0	MRN	0	MRN_0	MRN_0	0	0	MRN_0	MRN_0	MRN_0	MRN_0	MRN_0	0	0	0	0	0	0	0	0	0	0	0	0	0	na	na	na	na	na
414	0	1	1	1	Caucasian	MRN_0	MRN_0	MRN	0	MRN_0	MRN_0	0	0	MRN_0	MRN_0	MRN_0	MRN_0	MRN_0	0	0	0	0	0	0	0	0	0	0	0	0	0	na	na	na	na	na
415	0	1	1	1	Caucasian	MRN_0	MRN_0	MRN	0	MRN_0	MRN_0	0	0	MRN_0	MRN_0	MRN_0	MRN_0	MRN_0	0	0	0	0	0	0	0	0	0	0	0	0	0	na	na	na	na	na
416	0	1	1	1	Caucasian	rad50_c.2837A>T	rad50_p.D946V	rad50	946	rad50_0	rad50_MS	5	0	MRN_0	MRN_0	MRN_0	MRN_0	MRN_0	0	0	0	0	1	0	0	0	0	0	0	0	0	na	na	na	na	na
417	0	1	1	1	Caucasian	MRN_0	MRN_0	MRN	0	MRN_0	MRN_0	0	0	MRN_0	MRN_0	MRN_0	MRN_0	MRN_0	0	0	0	0	0	0	0	0	0	0	0	0	0	na	na	na	na	na
418	0	1	1	1	Caucasian	MRN_0	MRN_0	MRN	0	MRN_0	MRN_0	0	0	MRN_0	MRN_0	MRN_0	MRN_0	MRN_0	0	0	0	0	0	0	0	0	0	0	0	0	0	na	na	na	na	na
419	0	1	1	1	Caucasian	MRN_0	MRN_0	MRN	0	MRN_0	MRN_0	0	0	MRN_0	MRN_0	MRN_0	MRN_0	MRN_0	0	0	0	0	0	0	0	0	0	0	0	0	0	na	na	na	na	na
420	0	1	1	1	Caucasian	MRN_0	MRN_0	MRN	0	MRN_0	MRN_0	0	0	MRN_0	MRN_0	MRN_0	MRN_0	MRN_0	0	0	0	0	0	0	0	0	0	0	0	0	0	na	na	na	na	na
421	0	1	1	1	Caucasian	MRN_0	MRN_0	MRN	0	MRN_0	MRN_0	0	0	MRN_0	MRN_0	MRN_0	MRN_0	MRN_0	0	0	0	0	0	0	0	0	0	0	0	0	0	na	na	na	na	na
422	0	1	1	1	Caucasian	MRN_0	MRN_0	MRN	0	MRN_0	MRN_0	0	0	MRN_0	MRN_0	MRN_0	MRN_0	MRN_0	0	0	0	0	0	0	0	0	0	0	0	0	0	na	na	na	na	na
423	0	1	1	1	Caucasian	MRN_0	MRN_0	MRN	0	MRN_0	MRN_0	0	0	MRN_0	MRN_0	MRN_0	MRN_0	MRN_0	0	0	0	0	0	0	0	0	0	0	0	0	0	na	na	na	na	na
424	0	1	1	1	Caucasian	MRN_0	MRN_0	MRN	0	MRN_0	MRN_0	0	0	MRN_0	MRN_0	MRN_0	MRN_0	MRN_0	0	0	0	0	0	0	0	0	0	0	0	0	0	na	na	na	na	na
425	0	1	1	1	Caucasian	rad50_c.2047G>A	rad50_p.V683I	rad50	683	rad50_1	rad50_MS	5	0	MRN_0	MRN_0	MRN_0	MRN_0	MRN_0	0	0	0	0	1	1	1	2	1	2	1	1	2	C25	C0	0.08	0.118	0.635
426	0	1	1	1	Caucasian	MRN_0	MRN_0	MRN	0	MRN_0	MRN_0	0	0	MRN_0	MRN_0	MRN_0	MRN_0	MRN_0	0	0	0	0	0	0	0	0	0	0	0	0	0	na	na	na	na	na
427	0	1	1	1	Caucasian	MRN_0	MRN_0	MRN	0	MRN_0	MRN_0	0	0	MRN_0	MRN_0	MRN_0	MRN_0	MRN_0	0	0	0	0	0	0	0	0	0	0	0	0	0	na	na	na	na	na
428	0	1	1	1	Caucasian	MRN_0	MRN_0	MRN	0	MRN_0	MRN_0	0	0	MRN_0	MRN_0	MRN_0	MRN_0	MRN_0	0	0	0	0	0	0	0	0	0	0	0	0	0	na	na	na	na	na
429	0	1	1	1	Caucasian	nbs1_c.464T>C	nbs1_p.V155A	nbs1	0	nbs1_1	nbs1_MS	5	0	MRN_0	MRN_0	MRN_0	MRN_0	MRN_0	0	0	0	0	1	1	1	6	1	6	0	0	0	C65	C25	0.01	0.709	0.982
430	0	1	1	1	Caucasian	MRN_0	MRN_0	MRN	0	MRN_0	MRN_0	0	0	MRN_0	MRN_0	MRN_0	MRN_0	MRN_0	0	0	0	0	0	0	0	0	0	0	0	0	0	na	na	na	na	na
431	0	1	1	1	Caucasian	MRN_0	MRN_0	MRN	0	MRN_0	MRN_0	0	0	MRN_0	MRN_0	MRN_0	MRN_0	MRN_0	0	0	0	0	0	0	0	0	0	0	0	0	0	na	na	na	na	na
432	0	1	1	1	Caucasian	MRN_0	MRN_0	MRN	0	MRN_0	MRN_0	0	0	MRN_0	MRN_0	MRN_0	MRN_0	MRN_0	0	0	0	0	0	0	0	0	0	0	0	0	0	na	na	na	na	na
433	0	1	1	1	Caucasian	MRN_0	MRN_0	MRN	0	MRN_0	MRN_0	0	0	MRN_0	MRN_0	MRN_0	MRN_0	MRN_0	0	0	0	0	0	0	0	0	0	0	0	0	0	na	na	na	na	na
434	0	1	1	1	Caucasian	MRN_0	MRN_0	MRN	0	MRN_0	MRN_0	0	0	MRN_0	MRN_0	MRN_0	MRN_0	MRN_0	0	0	0	0	0	0	0	0	0	0	0	0	0	na	na	na	na	na
435	0	1	1	1	Caucasian	MRN_0	MRN_0	MRN	0	MRN_0	MRN_0	0	0	MRN_0	MRN_0	MRN_0	MRN_0	MRN_0	0	0	0	0	0	0	0	0	0	0	0	0	0	na	na	na	na	na
436	0	1	1	1	Caucasian	MRN_0	MRN_0	MRN	0	MRN_0	MRN_0	0	0	MRN_0	MRN_0	MRN_0	MRN_0	MRN_0	0	0	0	0	0	0	0	0	0	0	0	0	0	na	na	na	na	na
437	0	1	1	1	Caucasian	MRN_0	MRN_0	MRN	0	MRN_0	MRN_0	0	0	MRN_0	MRN_0	MRN_0	MRN_0	MRN_0	0	0	0	0	0	0	0	0	0	0	0	0	0	na	na	na	na	na
438	0	1	1	1	Caucasian	MRN_0	MRN_0	MRN	0	MRN_0	MRN_0	0	0	MRN_0	MRN_0	MRN_0	MRN_0	MRN_0	0	0	0	0	0	0	0	0	0	0	0	0	0	na	na	na	na	na
439	0	1	1	1	Caucasian	MRN_0	MRN_0	MRN	0	MRN_0	MRN_0	0	0	MRN_0	MRN_0	MRN_0	MRN_0	MRN_0	0	0	0	0	0	0	0	0	0	0	0	0	0	na	na	na	na	na
440	0	1	1	1	Caucasian	MRN_0	MRN_0	MRN	0	MRN_0	MRN_0	0	0	MRN_0	MRN_0	MRN_0	MRN_0	MRN_0	0	0	0	0	0	0	0	0	0	0	0	0	0	na	na	na	na	na
441	0	1	1	1	Caucasian	MRN_0	MRN_0	MRN	0	MRN_0	MRN_0	0	0	MRN_0	MRN_0	MRN_0	MRN_0	MRN_0	0	0	0	0	0	0	0	0	0	0	0	0	0	na	na	na	na	na
442	0	1	1	1	Caucasian	MRN_0	MRN_0	MRN	0	MRN_0	MRN_0	0	0	MRN_0	MRN_0	MRN_0	MRN_0	MRN_0	0	0	0	0	0	0	0	0	0	0	0	0	0	na	na	na	na	na
443	0	1	1	1	Caucasian	MRN_0	MRN_0	MRN	0	MRN_0	MRN_0	0	0	MRN_0	MRN_0	MRN_0	MRN_0	MRN_0	0	0	0	0	0	0	0	0	0	0	0	0	0	na	na	na	na	na
444	0	1	1	1	Caucasian	MRN_0	MRN_0	MRN	0	MRN_0	MRN_0	0	0	MRN_0	MRN_0	MRN_0	MRN_0	MRN_0	0	0	0	0	0	0	0	0	0	0	0	0	0	na	na	na	na	na
445	0	1	1	1	Caucasian	MRN_0	MRN_0	MRN	0	MRN_0	MRN_0	0	0	MRN_0	MRN_0	MRN_0	MRN_0	MRN_0	0	0	0	0	0	0	0	0	0	0	0	0	0	na	na	na	na	na
446	0	1	1	1	Caucasian	MRN_0	MRN_0	MRN	0	MRN_0	MRN_0	0	0	MRN_0	MRN_0	MRN_0	MRN_0	MRN_0	0	0	0	0	0	0	0	0	0	0	0	0	0	na	na	na	na	na
447	0	1	1	1	Caucasian	MRN_0	MRN_0	MRN	0	MRN_0	MRN_0	0	0	MRN_0	MRN_0	MRN_0	MRN_0	MRN_0	0	0	0	0	0	0	0	0	0	0	0	0	0	na	na	na	na	na
448	0	1	1	1	Caucasian	rad50_c.2910C>T	rad50_p.D970D	rad50	970	MRN_0	rad50_SNP	2	0	MRN_0	MRN_0	MRN_0	MRN_0	MRN_0	0	0	0	0	0	0	0	0	0	0	0	0	0	na	na	na	na	na
449	0	1	1	1	Caucasian	MRN_0	MRN_0	MRN	0	MRN_0	MRN_0	0	0	MRN_0	MRN_0	MRN_0	MRN_0	MRN_0	0	0	0	0	0	0	0	0	0	0	0	0	0	na	na	na	na	na
451	0	1	1	1	Caucasian	MRN_0	MRN_0	MRN	0	MRN_0	MRN_0	0	0	MRN_0	MRN_0	MRN_0	MRN_0	MRN_0	0	0	0	0	0	0	0	0	0	0	0	0	0	na	na	na	na	na
452	0	1	1	1	Caucasian	MRN_0	MRN_0	MRN	0	MRN_0	MRN_0	0	0	MRN_0	MRN_0	MRN_0	MRN_0	MRN_0	0	0	0	0	0	0	0	0	0	0	0	0	0	na	na	na	na	na
453	0	1	1	1	Caucasian	MRN_0	MRN_0	MRN	0	MRN_0	MRN_0	0	0	MRN_0	MRN_0	MRN_0	MRN_0	MRN_0	0	0	0	0	0	0	0	0	0	0	0	0	0	na	na	na	na	na
454	0	1	1	1	Caucasian	MRN_0	MRN_0	MRN	0	MRN_0	MRN_0	0	0	MRN_0	MRN_0	MRN_0	MRN_0	MRN_0	0	0	0	0	0	0	0	0	0	0	0	0	0	na	na	na	na	na
455	0	1	1	1	Caucasian	MRN_0	MRN_0	MRN	0	MRN_0	MRN_0	0	0	MRN_0	MRN_0	MRN_0	MRN_0	MRN_0	0	0	0	0	0	0	0	0	0	0	0	0	0	na	na	na	na	na
456	0	1	1	1	Caucasian	MRN_0	MRN_0	MRN	0	MRN_0	MRN_0	0	0	MRN_0	MRN_0	MRN_0	MRN_0	MRN_0	0	0	0	0	0	0	0	0	0	0	0	0	0	na	na	na	na	na
457	0	1	1	1	Caucasian	MRN_0	MRN_0	MRN	0	MRN_0	MRN_0	0	0	MRN_0	MRN_0	MRN_0	MRN_0	MRN_0	0	0	0	0	0	0	0	0	0	0	0	0	0	na	na	na	na	na
458	0	1	1	1	Caucasian	MRN_0	MRN_0	MRN	0	MRN_0	MRN_0	0	0	MRN_0	MRN_0	MRN_0	MRN_0	MRN_0	0	0	0	0	0	0	0	0	0	0	0	0	0	na	na	na	na	na
459	0	1	1	1	Caucasian	MRN_0	MRN_0	MRN	0	MRN_0	MRN_0	0	0	MRN_0	MRN_0	MRN_0	MRN_0	MRN_0	0	0	0	0	0	0	0	0	0	0	0	0	0	na	na	na	na	na
460	0	1	1	1	Caucasian	MRN_0	MRN_0	MRN	0	MRN_0	MRN_0	0	0	MRN_0	MRN_0	MRN_0	MRN_0	MRN_0	0	0	0	0	0	0	0	0	0	0	0	0	0	na	na	na	na	na
461	0	1	1	1	Caucasian	MRN_0	MRN_0	MRN	0	MRN_0	MRN_0	0	0	MRN_0	MRN_0	MRN_0	MRN_0	MRN_0	0	0	0	0	0	0	0	0	0	0	0	0	0	na	na	na	na	na
462	0	1	1	1	Caucasian	MRN_0	MRN_0	MRN	0	MRN_0	MRN_0	0	0	MRN_0	MRN_0	MRN_0	MRN_0	MRN_0	0	0	0	0	0	0	0	0	0	0	0	0	0	na	na	na	na	na
463	0	1	1	1	Caucasian	MRN_0	MRN_0	MRN	0	MRN_0	MRN_0	0	0	MRN_0	MRN_0	MRN_0	MRN_0	MRN_0	0	0	0	0	0	0	0	0	0	0	0	0	0	na	na	na	na	na
464	0	1	1	1	Caucasian	MRN_0	MRN_0	MRN	0	MRN_0	MRN_0	0	0	MRN_0	MRN_0	MRN_0	MRN_0	MRN_0	0	0	0	0	0	0	0	0	0	0	0	0	0	na	na	na	na	na
465	0	1	1	1	Caucasian	MRN_0	MRN_0	MRN	0	MRN_0	MRN_0	0	0	MRN_0	MRN_0	MRN_0	MRN_0	MRN_0	0	0	0	0	0	0	0	0	0	0	0	0	0	na	na	na	na	na
466	0	1	1	1	Caucasian	MRN_0	MRN_0	MRN	0	MRN_0	MRN_0	0	0	MRN_0	MRN_0	MRN_0	MRN_0	MRN_0	0	0	0	0	0	0	0	0	0	0	0	0	0	na	na	na	na	na
467	0	1	1	1	Caucasian	MRN_0	MRN_0	MRN	0	MRN_0	MRN_0	0	0	MRN_0	MRN_0	MRN_0	MRN_0	MRN_0	0	0	0	0	0	0	0	0	0	0	0	0	0	na	na	na	na	na
468	0	1	1	1	Caucasian	MRN_0	MRN_0	MRN	0	MRN_0	MRN_0	0	0	MRN_0	MRN_0	MRN_0	MRN_0	MRN_0	0	0	0	0	0	0	0	0	0	0	0	0	0	na	na	na	na	na
469	0	1	1	1	Caucasian	MRN_0	MRN_0	MRN	0	MRN_0	MRN_0	0	0	MRN_0	MRN_0	MRN_0	MRN_0	MRN_0	0	0	0	0	0	0	0	0	0	0	0	0	0	na	na	na	na	na
470	0	1	1	1	Caucasian	MRN_0	MRN_0	MRN	0	MRN_0	MRN_0	0	0	MRN_0	MRN_0	MRN_0	MRN_0	MRN_0	0	0	0	0	0	0	0	0	0	0	0	0	0	na	na	na	na	na
471	0	1	1	1	Caucasian	MRN_0	MRN_0	MRN	0	MRN_0	MRN_0	0	0	MRN_0	MRN_0	MRN_0	MRN_0	MRN_0	0	0	0	0	0	0	0	0	0	0	0	0	0	na	na	na	na	na
472	0	1	1	1	Caucasian	MRN_0	MRN_0	MRN	0	MRN_0	MRN_0	0	0	MRN_0	MRN_0	MRN_0	MRN_0	MRN_0	0	0	0	0	0	0	0	0	0	0	0	0	0	na	na	na	na	na
473	0	1	1	1	Caucasian	MRN_0	MRN_0	MRN	0	MRN_0	MRN_0	0	0	MRN_0	MRN_0	MRN_0	MRN_0	MRN_0	0	0	0	0	0	0	0	0	0	0	0	0	0	na	na	na	na	na
474	0	1	1	1	Caucasian	MRN_0	MRN_0	MRN	0	MRN_0	MRN_0	0	0	MRN_0	MRN_0	MRN_0	MRN_0	MRN_0	0	0	0	0	0	0	0	0	0	0	0	0	0	na	na	na	na	na
475	0	1	1	1	Caucasian	MRN_0	MRN_0	MRN	0	MRN_0	MRN_0	0	0	MRN_0	MRN_0	MRN_0	MRN_0	MRN_0	0	0	0	0	0	0	0	0	0	0	0	0	0	na	na	na	na	na
476	0	1	1	1	Caucasian	MRN_0	MRN_0	MRN	0	MRN_0	MRN_0	0	0	MRN_0	MRN_0	MRN_0	MRN_0	MRN_0	0	0	0	0	0	0	0	0	0	0	0	0	0	na	na	na	na	na
477	0	1	1	1	Caucasian	MRN_0	MRN_0	MRN	0	MRN_0	MRN_0	0	0	MRN_0	MRN_0	MRN_0	MRN_0	MRN_0	0	0	0	0	0	0	0	0	0	0	0	0	0	na	na	na	na	na
478	0	1	1	1	Caucasian	MRN_0	MRN_0	MRN	0	MRN_0	MRN_0	0	0	MRN_0	MRN_0	MRN_0	MRN_0	MRN_0	0	0	0	0	0	0	0	0	0	0	0	0	0	na	na	na	na	na
479	0	1	1	1	Caucasian	MRN_0	MRN_0	MRN	0	MRN_0	MRN_0	0	0	MRN_0	MRN_0	MRN_0	MRN_0	MRN_0	0	0	0	0	0	0	0	0	0	0	0	0	0	na	na	na	na	na
480	0	1	1	1	Caucasian	MRN_0	MRN_0	MRN	0	MRN_0	MRN_0	0	0	MRN_0	MRN_0	MRN_0	MRN_0	MRN_0	0	0	0	0	0	0	0	0	0	0	0	0	0	na	na	na	na	na
481	0	1	1	1	Caucasian	MRN_0	MRN_0	MRN	0	MRN_0	MRN_0	0	0	MRN_0	MRN_0	MRN_0	MRN_0	MRN_0	0	0	0	0	0	0	0	0	0	0	0	0	0	na	na	na	na	na
482	0	1	1	1	Caucasian	nbs1_c.37+3A>T	nbs1_NA	nbs1	0	nbs1_0	nbs1_I	5	0	MRN_0	MRN_0	MRN_0	MRN_0	MRN_0	0	0	1	2.4	0	0	0	0	1	2.4	0	1	1.6	na	na	na	na	na
483	0	1	1	1	Caucasian	MRN_0	MRN_0	MRN	0	MRN_0	MRN_0	0	0	MRN_0	MRN_0	MRN_0	MRN_0	MRN_0	0	0	0	0	0	0	0	0	0	0	0	0	0	na	na	na	na	na
484	0	1	1	1	Caucasian	MRN_0	MRN_0	MRN	0	MRN_0	MRN_0	0	0	MRN_0	MRN_0	MRN_0	MRN_0	MRN_0	0	0	0	0	0	0	0	0	0	0	0	0	0	na	na	na	na	na
485	0	1	1	1	Caucasian	MRN_0	MRN_0	MRN	0	MRN_0	MRN_0	0	0	MRN_0	MRN_0	MRN_0	MRN_0	MRN_0	0	0	0	0	0	0	0	0	0	0	0	0	0	na	na	na	na	na
486	0	1	1	1	Caucasian	MRN_0	MRN_0	MRN	0	MRN_0	MRN_0	0	0	MRN_0	MRN_0	MRN_0	MRN_0	MRN_0	0	0	0	0	0	0	0	0	0	0	0	0	0	na	na	na	na	na
487	0	1	1	1	Caucasian	MRN_0	MRN_0	MRN	0	MRN_0	MRN_0	0	0	MRN_0	MRN_0	MRN_0	MRN_0	MRN_0	0	0	0	0	0	0	0	0	0	0	0	0	0	na	na	na	na	na
488	0	1	1	1	Caucasian	MRN_0	MRN_0	MRN	0	MRN_0	MRN_0	0	0	MRN_0	MRN_0	MRN_0	MRN_0	MRN_0	0	0	0	0	0	0	0	0	0	0	0	0	0	na	na	na	na	na
489	0	1	1	1	Caucasian	MRN_0	MRN_0	MRN	0	MRN_0	MRN_0	0	0	MRN_0	MRN_0	MRN_0	MRN_0	MRN_0	0	0	0	0	0	0	0	0	0	0	0	0	0	na	na	na	na	na
490	0	1	1	1	Caucasian	MRN_0	MRN_0	MRN	0	MRN_0	MRN_0	0	0	MRN_0	MRN_0	MRN_0	MRN_0	MRN_0	0	0	0	0	0	0	0	0	0	0	0	0	0	na	na	na	na	na
491	0	1	1	1	Caucasian	MRN_0	MRN_0	MRN	0	MRN_0	MRN_0	0	0	MRN_0	MRN_0	MRN_0	MRN_0	MRN_0	0	0	0	0	0	0	0	0	0	0	0	0	0	na	na	na	na	na
492	0	1	1	1	Caucasian	MRN_0	MRN_0	MRN	0	MRN_0	MRN_0	0	0	MRN_0	MRN_0	MRN_0	MRN_0	MRN_0	0	0	0	0	0	0	0	0	0	0	0	0	0	na	na	na	na	na
493	0	1	1	1	Caucasian	MRN_0	MRN_0	MRN	0	MRN_0	MRN_0	0	0	MRN_0	MRN_0	MRN_0	MRN_0	MRN_0	0	0	0	0	0	0	0	0	0	0	0	0	0	na	na	na	na	na
494	0	1	1	1	Caucasian	MRN_0	MRN_0	MRN	0	MRN_0	MRN_0	0	0	MRN_0	MRN_0	MRN_0	MRN_0	MRN_0	0	0	0	0	0	0	0	0	0	0	0	0	0	na	na	na	na	na
495	0	1	1	1	Caucasian	MRN_0	MRN_0	MRN	0	MRN_0	MRN_0	0	0	MRN_0	MRN_0	MRN_0	MRN_0	MRN_0	0	0	0	0	0	0	0	0	0	0	0	0	0	na	na	na	na	na
496	0	1	1	1	Caucasian	MRN_0	MRN_0	MRN	0	MRN_0	MRN_0	0	0	MRN_0	MRN_0	MRN_0	MRN_0	MRN_0	0	0	0	0	0	0	0	0	0	0	0	0	0	na	na	na	na	na
497	0	1	1	1	Caucasian	MRN_0	MRN_0	MRN	0	MRN_0	MRN_0	0	0	MRN_0	MRN_0	MRN_0	MRN_0	MRN_0	0	0	0	0	0	0	0	0	0	0	0	0	0	na	na	na	na	na
498	0	1	1	1	Caucasian	MRN_0	MRN_0	MRN	0	MRN_0	MRN_0	0	0	MRN_0	MRN_0	MRN_0	MRN_0	MRN_0	0	0	0	0	0	0	0	0	0	0	0	0	0	na	na	na	na	na
499	0	1	1	1	Caucasian	MRN_0	MRN_0	MRN	0	MRN_0	MRN_0	0	0	MRN_0	MRN_0	MRN_0	MRN_0	MRN_0	0	0	0	0	0	0	0	0	0	0	0	0	0	na	na	na	na	na
500	0	1	1	1	Caucasian	MRN_0	MRN_0	MRN	0	MRN_0	MRN_0	0	0	MRN_0	MRN_0	MRN_0	MRN_0	MRN_0	0	0	0	0	0	0	0	0	0	0	0	0	0	na	na	na	na	na
501	0	1	1	1	Caucasian	MRN_0	MRN_0	MRN	0	MRN_0	MRN_0	0	0	MRN_0	MRN_0	MRN_0	MRN_0	MRN_0	0	0	0	0	0	0	0	0	0	0	0	0	0	na	na	na	na	na
502	0	1	1	1	Caucasian	MRN_0	MRN_0	MRN	0	MRN_0	MRN_0	0	0	MRN_0	MRN_0	MRN_0	MRN_0	MRN_0	0	0	0	0	0	0	0	0	0	0	0	0	0	na	na	na	na	na
503	0	1	1	1	Caucasian	MRN_0	MRN_0	MRN	0	MRN_0	MRN_0	0	0	MRN_0	MRN_0	MRN_0	MRN_0	MRN_0	0	0	0	0	0	0	0	0	0	0	0	0	0	na	na	na	na	na
504	0	1	1	1	Caucasian	MRN_0	MRN_0	MRN	0	MRN_0	MRN_0	0	0	MRN_0	MRN_0	MRN_0	MRN_0	MRN_0	0	0	0	0	0	0	0	0	0	0	0	0	0	na	na	na	na	na
505	0	1	1	1	Caucasian	MRN_0	MRN_0	MRN	0	MRN_0	MRN_0	0	0	MRN_0	MRN_0	MRN_0	MRN_0	MRN_0	0	0	0	0	0	0	0	0	0	0	0	0	0	na	na	na	na	na
506	0	1	1	1	Caucasian	MRN_0	MRN_0	MRN	0	MRN_0	MRN_0	0	0	MRN_0	MRN_0	MRN_0	MRN_0	MRN_0	0	0	0	0	0	0	0	0	0	0	0	0	0	na	na	na	na	na
507	0	1	1	1	Caucasian	MRN_0	MRN_0	MRN	0	MRN_0	MRN_0	0	0	MRN_0	MRN_0	MRN_0	MRN_0	MRN_0	0	0	0	0	0	0	0	0	0	0	0	0	0	na	na	na	na	na
508	0	1	1	1	Caucasian	MRN_0	MRN_0	MRN	0	MRN_0	MRN_0	0	0	MRN_0	MRN_0	MRN_0	MRN_0	MRN_0	0	0	0	0	0	0	0	0	0	0	0	0	0	na	na	na	na	na
509	0	1	1	1	Caucasian	MRN_0	MRN_0	MRN	0	MRN_0	MRN_0	0	0	MRN_0	MRN_0	MRN_0	MRN_0	MRN_0	0	0	0	0	0	0	0	0	0	0	0	0	0	na	na	na	na	na
510	0	1	1	1	Caucasian	MRN_0	MRN_0	MRN	0	MRN_0	MRN_0	0	0	MRN_0	MRN_0	MRN_0	MRN_0	MRN_0	0	0	0	0	0	0	0	0	0	0	0	0	0	na	na	na	na	na
511	0	1	1	1	Caucasian	MRN_0	MRN_0	MRN	0	MRN_0	MRN_0	0	0	MRN_0	MRN_0	MRN_0	MRN_0	MRN_0	0	0	0	0	0	0	0	0	0	0	0	0	0	na	na	na	na	na
512	0	1	1	1	Caucasian	MRN_0	MRN_0	MRN	0	MRN_0	MRN_0	0	0	MRN_0	MRN_0	MRN_0	MRN_0	MRN_0	0	0	0	0	0	0	0	0	0	0	0	0	0	na	na	na	na	na
513	0	1	1	1	Caucasian	MRN_0	MRN_0	MRN	0	MRN_0	MRN_0	0	0	MRN_0	MRN_0	MRN_0	MRN_0	MRN_0	0	0	0	0	0	0	0	0	0	0	0	0	0	na	na	na	na	na
514	0	1	1	1	Caucasian	MRN_0	MRN_0	MRN	0	MRN_0	MRN_0	0	0	MRN_0	MRN_0	MRN_0	MRN_0	MRN_0	0	0	0	0	0	0	0	0	0	0	0	0	0	na	na	na	na	na
515	0	1	1	1	Caucasian	MRN_0	MRN_0	MRN	0	MRN_0	MRN_0	0	0	MRN_0	MRN_0	MRN_0	MRN_0	MRN_0	0	0	0	0	0	0	0	0	0	0	0	0	0	na	na	na	na	na
516	0	1	1	1	Caucasian	MRN_0	MRN_0	MRN	0	MRN_0	MRN_0	0	0	MRN_0	MRN_0	MRN_0	MRN_0	MRN_0	0	0	0	0	0	0	0	0	0	0	0	0	0	na	na	na	na	na
517	0	1	1	1	Caucasian	MRN_0	MRN_0	MRN	0	MRN_0	MRN_0	0	0	MRN_0	MRN_0	MRN_0	MRN_0	MRN_0	0	0	0	0	0	0	0	0	0	0	0	0	0	na	na	na	na	na
518	0	1	1	1	Caucasian	MRN_0	MRN_0	MRN	0	MRN_0	MRN_0	0	0	MRN_0	MRN_0	MRN_0	MRN_0	MRN_0	0	0	0	0	0	0	0	0	0	0	0	0	0	na	na	na	na	na
519	0	1	1	1	Caucasian	MRN_0	MRN_0	MRN	0	MRN_0	MRN_0	0	0	MRN_0	MRN_0	MRN_0	MRN_0	MRN_0	0	0	0	0	0	0	0	0	0	0	0	0	0	na	na	na	na	na
520	0	1	1	1	Caucasian	MRN_0	MRN_0	MRN	0	MRN_0	MRN_0	0	0	MRN_0	MRN_0	MRN_0	MRN_0	MRN_0	0	0	0	0	0	0	0	0	0	0	0	0	0	na	na	na	na	na
521	0	1	1	1	Caucasian	MRN_0	MRN_0	MRN	0	MRN_0	MRN_0	0	0	MRN_0	MRN_0	MRN_0	MRN_0	MRN_0	0	0	0	0	0	0	0	0	0	0	0	0	0	na	na	na	na	na
522	0	1	1	1	Caucasian	MRN_0	MRN_0	MRN	0	MRN_0	MRN_0	0	0	MRN_0	MRN_0	MRN_0	MRN_0	MRN_0	0	0	0	0	0	0	0	0	0	0	0	0	0	na	na	na	na	na
523	0	0	2	1	Caucasian	MRN_0	MRN_0	MRN	0	MRN_0	MRN_0	0	0	MRN_0	MRN_0	MRN_0	MRN_0	MRN_0	0	0	0	0	0	0	0	0	0	0	0	0	0	na	na	na	na	na
524	0	0	2	1	Caucasian	MRN_0	MRN_0	MRN	0	MRN_0	MRN_0	0	0	MRN_0	MRN_0	MRN_0	MRN_0	MRN_0	0	0	0	0	0	0	0	0	0	0	0	0	0	na	na	na	na	na
525	0	0	2	1	Caucasian	MRN_0	MRN_0	MRN	0	MRN_0	MRN_0	0	0	MRN_0	MRN_0	MRN_0	MRN_0	MRN_0	0	0	0	0	0	0	0	0	0	0	0	0	0	na	na	na	na	na
526	0	1	2	1	Caucasian	MRN_0	MRN_0	MRN	0	MRN_0	MRN_0	0	0	MRN_0	MRN_0	MRN_0	MRN_0	MRN_0	0	0	0	0	0	0	0	0	0	0	0	0	0	na	na	na	na	na
527	0	1	2	1	Caucasian	MRN_0	MRN_0	MRN	0	MRN_0	MRN_0	0	0	MRN_0	MRN_0	MRN_0	MRN_0	MRN_0	0	0	0	0	0	0	0	0	0	0	0	0	0	na	na	na	na	na
528	0	0	2	1	Caucasian	MRN_0	MRN_0	MRN	0	MRN_0	MRN_0	0	0	MRN_0	MRN_0	MRN_0	MRN_0	MRN_0	0	0	0	0	0	0	0	0	0	0	0	0	0	na	na	na	na	na
530	0	1	2	1	Caucasian	MRN_0	MRN_0	MRN	0	MRN_0	MRN_0	0	0	MRN_0	MRN_0	MRN_0	MRN_0	MRN_0	0	0	0	0	0	0	0	0	0	0	0	0	0	na	na	na	na	na
531	0	1	2	1	Caucasian	MRN_0	MRN_0	MRN	0	MRN_0	MRN_0	0	0	MRN_0	MRN_0	MRN_0	MRN_0	MRN_0	0	0	0	0	0	0	0	0	0	0	0	0	0	na	na	na	na	na
532	0	0	2	1	Caucasian	MRN_0	MRN_0	MRN	0	MRN_0	MRN_0	0	0	MRN_0	MRN_0	MRN_0	MRN_0	MRN_0	0	0	0	0	0	0	0	0	0	0	0	0	0	na	na	na	na	na
533	0	0	2	1	Caucasian	MRN_0	MRN_0	MRN	0	MRN_0	MRN_0	0	0	MRN_0	MRN_0	MRN_0	MRN_0	MRN_0	0	0	0	0	0	0	0	0	0	0	0	0	0	na	na	na	na	na
534	0	1	2	1	Caucasian	MRN_0	MRN_0	MRN	0	MRN_0	MRN_0	0	0	MRN_0	MRN_0	MRN_0	MRN_0	MRN_0	0	0	0	0	0	0	0	0	0	0	0	0	0	na	na	na	na	na
535	0	1	2	1	Caucasian	MRN_0	MRN_0	MRN	0	MRN_0	MRN_0	0	0	MRN_0	MRN_0	MRN_0	MRN_0	MRN_0	0	0	0	0	0	0	0	0	0	0	0	0	0	na	na	na	na	na
536	0	1	2	1	Caucasian	mre11_c.1852A>G	mre11_p.M618V	mre11	618	mre11_0	mre11_MS	5	0	mre11_0	mre11_0	mre11_0	mre11_0	mre11_0	0	0	0	0	1	0	0	0	0	0	0	0	0	na	na	na	na	na
537	0	0	2	1	Caucasian	mre11_c.1995-19delTGTTTTTGTTTT	mre11_NA	mre11	664.7	mre11_0	mre11_I	5	0	mre11_0	mre11_0	mre11_0	mre11_0	mre11_0	0	1	0	0	0	0	0	0	0	0	0	0	0	na	na	na	na	na
538	0	0	2	1	Caucasian	MRN_0	MRN_0	MRN	0	MRN_0	MRN_0	0	0	MRN_0	MRN_0	MRN_0	MRN_0	MRN_0	0	0	0	0	0	0	0	0	0	0	0	0	0	na	na	na	na	na
539	0	0	2	1	Caucasian	MRN_0	MRN_0	MRN	0	MRN_0	MRN_0	0	0	MRN_0	MRN_0	MRN_0	MRN_0	MRN_0	0	0	0	0	0	0	0	0	0	0	0	0	0	na	na	na	na	na
541	0	0	2	1	Caucasian	MRN_0	MRN_0	MRN	0	MRN_0	MRN_0	0	0	MRN_0	MRN_0	MRN_0	MRN_0	MRN_0	0	0	0	0	0	0	0	0	0	0	0	0	0	na	na	na	na	na
542	0	1	2	1	Caucasian	MRN_0	MRN_0	MRN	0	MRN_0	MRN_0	0	0	MRN_0	MRN_0	MRN_0	MRN_0	MRN_0	0	0	0	0	0	0	0	0	0	0	0	0	0	na	na	na	na	na
543	0	1	2	1	Caucasian	MRN_0	MRN_0	MRN	0	MRN_0	MRN_0	0	0	MRN_0	MRN_0	MRN_0	MRN_0	MRN_0	0	0	0	0	0	0	0	0	0	0	0	0	0	na	na	na	na	na
544	0	1	2	1	Caucasian	MRN_0	MRN_0	MRN	0	MRN_0	MRN_0	0	0	MRN_0	MRN_0	MRN_0	MRN_0	MRN_0	0	0	0	0	0	0	0	0	0	0	0	0	0	na	na	na	na	na
545	0	0	2	1	Caucasian	MRN_0	MRN_0	MRN	0	MRN_0	MRN_0	0	0	MRN_0	MRN_0	MRN_0	MRN_0	MRN_0	0	0	0	0	0	0	0	0	0	0	0	0	0	na	na	na	na	na
546	0	0	2	1	Caucasian	MRN_0	MRN_0	MRN	0	MRN_0	MRN_0	0	0	MRN_0	MRN_0	MRN_0	MRN_0	MRN_0	0	0	0	0	0	0	0	0	0	0	0	0	0	na	na	na	na	na
547	0	1	2	1	Caucasian	MRN_0	MRN_0	MRN	0	MRN_0	MRN_0	0	0	MRN_0	MRN_0	MRN_0	MRN_0	MRN_0	0	0	0	0	0	0	0	0	0	0	0	0	0	na	na	na	na	na
548	0	1	2	1	Caucasian	MRN_0	MRN_0	MRN	0	MRN_0	MRN_0	0	0	MRN_0	MRN_0	MRN_0	MRN_0	MRN_0	0	0	0	0	0	0	0	0	0	0	0	0	0	na	na	na	na	na
550	0	0	2	1	Caucasian	MRN_0	MRN_0	MRN	0	MRN_0	MRN_0	0	0	MRN_0	MRN_0	MRN_0	MRN_0	MRN_0	0	0	0	0	0	0	0	0	0	0	0	0	0	na	na	na	na	na
551	0	1	2	1	Caucasian	MRN_0	MRN_0	MRN	0	MRN_0	MRN_0	0	0	MRN_0	MRN_0	MRN_0	MRN_0	MRN_0	0	0	0	0	0	0	0	0	0	0	0	0	0	na	na	na	na	na
552	0	1	2	1	Caucasian	MRN_0	MRN_0	MRN	0	MRN_0	MRN_0	0	0	MRN_0	MRN_0	MRN_0	MRN_0	MRN_0	0	0	0	0	0	0	0	0	0	0	0	0	0	na	na	na	na	na
553	0	1	2	1	Caucasian	MRN_0	MRN_0	MRN	0	MRN_0	MRN_0	0	0	MRN_0	MRN_0	MRN_0	MRN_0	MRN_0	0	0	0	0	0	0	0	0	0	0	0	0	0	na	na	na	na	na
554	0	1	2	1	Caucasian	MRN_0	MRN_0	MRN	0	MRN_0	MRN_0	0	0	MRN_0	MRN_0	MRN_0	MRN_0	MRN_0	0	0	0	0	0	0	0	0	0	0	0	0	0	na	na	na	na	na
555	0	1	2	1	Caucasian	MRN_0	MRN_0	MRN	0	MRN_0	MRN_0	0	0	MRN_0	MRN_0	MRN_0	MRN_0	MRN_0	0	0	0	0	0	0	0	0	0	0	0	0	0	na	na	na	na	na
556	0	1	2	1	Caucasian	MRN_0	MRN_0	MRN	0	MRN_0	MRN_0	0	0	MRN_0	MRN_0	MRN_0	MRN_0	MRN_0	0	0	0	0	0	0	0	0	0	0	0	0	0	na	na	na	na	na
557	0	1	2	1	Caucasian	MRN_0	MRN_0	MRN	0	MRN_0	MRN_0	0	0	MRN_0	MRN_0	MRN_0	MRN_0	MRN_0	0	0	0	0	0	0	0	0	0	0	0	0	0	na	na	na	na	na
558	0	1	2	1	Caucasian	MRN_0	MRN_0	MRN	0	MRN_0	MRN_0	0	0	MRN_0	MRN_0	MRN_0	MRN_0	MRN_0	0	0	0	0	0	0	0	0	0	0	0	0	0	na	na	na	na	na
559	0	1	2	1	Caucasian	MRN_0	MRN_0	MRN	0	MRN_0	MRN_0	0	0	MRN_0	MRN_0	MRN_0	MRN_0	MRN_0	0	0	0	0	0	0	0	0	0	0	0	0	0	na	na	na	na	na
560	0	1	2	1	Caucasian	MRN_0	MRN_0	MRN	0	MRN_0	MRN_0	0	0	MRN_0	MRN_0	MRN_0	MRN_0	MRN_0	0	0	0	0	0	0	0	0	0	0	0	0	0	na	na	na	na	na
561	0	1	2	1	Caucasian	MRN_0	MRN_0	MRN	0	MRN_0	MRN_0	0	0	MRN_0	MRN_0	MRN_0	MRN_0	MRN_0	0	0	0	0	0	0	0	0	0	0	0	0	0	na	na	na	na	na
562	0	0	2	1	Caucasian	MRN_0	MRN_0	MRN	0	MRN_0	MRN_0	0	0	MRN_0	MRN_0	MRN_0	MRN_0	MRN_0	0	0	0	0	0	0	0	0	0	0	0	0	0	na	na	na	na	na
563	0	1	2	1	Caucasian	MRN_0	MRN_0	MRN	0	MRN_0	MRN_0	0	0	MRN_0	MRN_0	MRN_0	MRN_0	MRN_0	0	0	0	0	0	0	0	0	0	0	0	0	0	na	na	na	na	na
564	0	1	2	1	Caucasian	MRN_0	MRN_0	MRN	0	MRN_0	MRN_0	0	0	MRN_0	MRN_0	MRN_0	MRN_0	MRN_0	0	0	0	0	0	0	0	0	0	0	0	0	0	na	na	na	na	na
565	0	1	2	1	Caucasian	MRN_0	MRN_0	MRN	0	MRN_0	MRN_0	0	0	MRN_0	MRN_0	MRN_0	MRN_0	MRN_0	0	0	0	0	0	0	0	0	0	0	0	0	0	na	na	na	na	na
566	0	1	2	1	Caucasian	MRN_0	MRN_0	MRN	0	MRN_0	MRN_0	0	0	MRN_0	MRN_0	MRN_0	MRN_0	MRN_0	0	0	0	0	0	0	0	0	0	0	0	0	0	na	na	na	na	na
567	0	0	2	1	Caucasian	MRN_0	MRN_0	MRN	0	MRN_0	MRN_0	0	0	MRN_0	MRN_0	MRN_0	MRN_0	MRN_0	0	0	0	0	0	0	0	0	0	0	0	0	0	na	na	na	na	na
568	0	0	2	1	Caucasian	MRN_0	MRN_0	MRN	0	MRN_0	MRN_0	0	0	MRN_0	MRN_0	MRN_0	MRN_0	MRN_0	0	0	0	0	0	0	0	0	0	0	0	0	0	na	na	na	na	na
569	0	0	2	1	Caucasian	MRN_0	MRN_0	MRN	0	MRN_0	MRN_0	0	0	MRN_0	MRN_0	MRN_0	MRN_0	MRN_0	0	0	0	0	0	0	0	0	0	0	0	0	0	na	na	na	na	na
570	0	1	2	1	Caucasian	MRN_0	MRN_0	MRN	0	MRN_0	MRN_0	0	0	MRN_0	MRN_0	MRN_0	MRN_0	MRN_0	0	0	0	0	0	0	0	0	0	0	0	0	0	na	na	na	na	na
572	0	0	2	1	Caucasian	MRN_0	MRN_0	MRN	0	MRN_0	MRN_0	0	0	MRN_0	MRN_0	MRN_0	MRN_0	MRN_0	0	0	0	0	0	0	0	0	0	0	0	0	0	na	na	na	na	na
573	0	0	2	1	Caucasian	MRN_0	MRN_0	MRN	0	MRN_0	MRN_0	0	0	MRN_0	MRN_0	MRN_0	MRN_0	MRN_0	0	0	0	0	0	0	0	0	0	0	0	0	0	na	na	na	na	na
574	0	0	2	1	Caucasian	MRN_0	MRN_0	MRN	0	MRN_0	MRN_0	0	0	MRN_0	MRN_0	MRN_0	MRN_0	MRN_0	0	0	0	0	0	0	0	0	0	0	0	0	0	na	na	na	na	na
575	0	0	2	1	Caucasian	MRN_0	MRN_0	MRN	0	MRN_0	MRN_0	0	0	MRN_0	MRN_0	MRN_0	MRN_0	MRN_0	0	0	0	0	0	0	0	0	0	0	0	0	0	na	na	na	na	na
576	0	0	2	1	Caucasian	MRN_0	MRN_0	MRN	0	MRN_0	MRN_0	0	0	MRN_0	MRN_0	MRN_0	MRN_0	MRN_0	0	0	0	0	0	0	0	0	0	0	0	0	0	na	na	na	na	na
577	0	0	2	1	Caucasian	MRN_0	MRN_0	MRN	0	MRN_0	MRN_0	0	0	MRN_0	MRN_0	MRN_0	MRN_0	MRN_0	0	0	0	0	0	0	0	0	0	0	0	0	0	na	na	na	na	na
578	0	0	2	1	Caucasian	MRN_0	MRN_0	MRN	0	MRN_0	MRN_0	0	0	MRN_0	MRN_0	MRN_0	MRN_0	MRN_0	0	0	0	0	0	0	0	0	0	0	0	0	0	na	na	na	na	na
579	0	0	2	1	Caucasian	MRN_0	MRN_0	MRN	0	MRN_0	MRN_0	0	0	MRN_0	MRN_0	MRN_0	MRN_0	MRN_0	0	0	0	0	0	0	0	0	0	0	0	0	0	na	na	na	na	na
580	0	0	2	1	Caucasian	MRN_0	MRN_0	MRN	0	MRN_0	MRN_0	0	0	MRN_0	MRN_0	MRN_0	MRN_0	MRN_0	0	0	0	0	0	0	0	0	0	0	0	0	0	na	na	na	na	na
581	0	0	2	1	Caucasian	MRN_0	MRN_0	MRN	0	MRN_0	MRN_0	0	0	MRN_0	MRN_0	MRN_0	MRN_0	MRN_0	0	0	0	0	0	0	0	0	0	0	0	0	0	na	na	na	na	na
582	0	0	2	1	Caucasian	MRN_0	MRN_0	MRN	0	MRN_0	MRN_0	0	0	MRN_0	MRN_0	MRN_0	MRN_0	MRN_0	0	0	0	0	0	0	0	0	0	0	0	0	0	na	na	na	na	na
583	0	0	2	1	Caucasian	MRN_0	MRN_0	MRN	0	MRN_0	MRN_0	0	0	MRN_0	MRN_0	MRN_0	MRN_0	MRN_0	0	0	0	0	0	0	0	0	0	0	0	0	0	na	na	na	na	na
584	0	0	2	1	Caucasian	MRN_0	MRN_0	MRN	0	MRN_0	MRN_0	0	0	MRN_0	MRN_0	MRN_0	MRN_0	MRN_0	0	0	0	0	0	0	0	0	0	0	0	0	0	na	na	na	na	na
585	0	0	2	1	Caucasian	MRN_0	MRN_0	MRN	0	MRN_0	MRN_0	0	0	MRN_0	MRN_0	MRN_0	MRN_0	MRN_0	0	0	0	0	0	0	0	0	0	0	0	0	0	na	na	na	na	na
586	0	0	2	1	Caucasian	MRN_0	MRN_0	MRN	0	MRN_0	MRN_0	0	0	MRN_0	MRN_0	MRN_0	MRN_0	MRN_0	0	0	0	0	0	0	0	0	0	0	0	0	0	na	na	na	na	na
587	0	0	2	1	Caucasian	MRN_0	MRN_0	MRN	0	MRN_0	MRN_0	0	0	MRN_0	MRN_0	MRN_0	MRN_0	MRN_0	0	0	0	0	0	0	0	0	0	0	0	0	0	na	na	na	na	na
588	0	0	2	1	Caucasian	MRN_0	MRN_0	MRN	0	MRN_0	MRN_0	0	0	MRN_0	MRN_0	MRN_0	MRN_0	MRN_0	0	0	0	0	0	0	0	0	0	0	0	0	0	na	na	na	na	na
589	0	0	2	1	Caucasian	MRN_0	MRN_0	MRN	0	MRN_0	MRN_0	0	0	MRN_0	MRN_0	MRN_0	MRN_0	MRN_0	0	0	0	0	0	0	0	0	0	0	0	0	0	na	na	na	na	na
590	0	0	2	1	Caucasian	rad50_c.1277A>G	rad50_p.Q426R	rad50	426	rad50_0	rad50_MS	5	5	nbs1_c.1720 T>A	nbs1_p.L574I	nbs1_574	nbs1_0	nbs1_MS	0	0	0	0	1	0	0	0	0	0	0	0	0	na	na	na	na	na
591	0	0	2	1	Caucasian	MRN_0	MRN_0	MRN	0	MRN_0	MRN_0	0	0	MRN_0	MRN_0	MRN_0	MRN_0	MRN_0	0	0	0	0	0	0	0	0	0	0	0	0	0	na	na	na	na	na
592	0	0	2	1	Caucasian	MRN_0	MRN_0	MRN	0	MRN_0	MRN_0	0	0	MRN_0	MRN_0	MRN_0	MRN_0	MRN_0	0	0	0	0	0	0	0	0	0	0	0	0	0	na	na	na	na	na
593	0	0	2	1	Caucasian	MRN_0	MRN_0	MRN	0	MRN_0	MRN_0	0	0	MRN_0	MRN_0	MRN_0	MRN_0	MRN_0	0	0	0	0	0	0	0	0	0	0	0	0	0	na	na	na	na	na
594	0	0	2	1	Caucasian	MRN_0	MRN_0	MRN	0	MRN_0	MRN_0	0	0	MRN_0	MRN_0	MRN_0	MRN_0	MRN_0	0	0	0	0	0	0	0	0	0	0	0	0	0	na	na	na	na	na
595	0	0	2	1	Caucasian	MRN_0	MRN_0	MRN	0	MRN_0	MRN_0	0	0	MRN_0	MRN_0	MRN_0	MRN_0	MRN_0	0	0	0	0	0	0	0	0	0	0	0	0	0	na	na	na	na	na
596	0	0	2	1	Caucasian	MRN_0	MRN_0	MRN	0	MRN_0	MRN_0	0	0	MRN_0	MRN_0	MRN_0	MRN_0	MRN_0	0	0	0	0	0	0	0	0	0	0	0	0	0	na	na	na	na	na
597	0	0	2	1	Caucasian	MRN_0	MRN_0	MRN	0	MRN_0	MRN_0	0	0	MRN_0	MRN_0	MRN_0	MRN_0	MRN_0	0	0	0	0	0	0	0	0	0	0	0	0	0	na	na	na	na	na
598	0	0	2	1	Caucasian	rad50_c.3879C>T	rad50_p.I1293I	rad50	1293	rad50_1	rad50_SNP	3	0	MRN_0	MRN_0	MRN_0	MRN_0	MRN_0	0	0	0	0	0	0	0	0	0	0	0	0	0	na	na	na	na	na
599	0	0	2	1	Caucasian	MRN_0	MRN_0	MRN	0	MRN_0	MRN_0	0	0	MRN_0	MRN_0	MRN_0	MRN_0	MRN_0	0	0	0	0	0	0	0	0	0	0	0	0	0	na	na	na	na	na
600	0	0	2	1	Caucasian	rad50_c.2163A>G	rad50_p.K721K	rad50	721	rad50_1	rad50_S	5	0	MRN_0	MRN_0	MRN_0	MRN_0	MRN_0	1	0	0	0	0	0	0	0	0	0	0	0	0	na	na	na	na	na
601	0	1	2	1	Caucasian	MRN_0	MRN_0	MRN	0	MRN_0	MRN_0	0	0	MRN_0	MRN_0	MRN_0	MRN_0	MRN_0	0	0	0	0	0	0	0	0	0	0	0	0	0	na	na	na	na	na
602	0	0	2	1	Caucasian	MRN_0	MRN_0	MRN	0	MRN_0	MRN_0	0	0	MRN_0	MRN_0	MRN_0	MRN_0	MRN_0	0	0	0	0	0	0	0	0	0	0	0	0	0	na	na	na	na	na
603	0	0	2	1	Caucasian	MRN_0	MRN_0	MRN	0	MRN_0	MRN_0	0	0	MRN_0	MRN_0	MRN_0	MRN_0	MRN_0	0	0	0	0	0	0	0	0	0	0	0	0	0	na	na	na	na	na
604	0	0	2	1	Caucasian	MRN_0	MRN_0	MRN	0	MRN_0	MRN_0	0	0	MRN_0	MRN_0	MRN_0	MRN_0	MRN_0	0	0	0	0	0	0	0	0	0	0	0	0	0	na	na	na	na	na
605	0	1	2	1	Caucasian	MRN_0	MRN_0	MRN	0	MRN_0	MRN_0	0	0	MRN_0	MRN_0	MRN_0	MRN_0	MRN_0	0	0	0	0	0	0	0	0	0	0	0	0	0	na	na	na	na	na
606	0	0	2	1	Caucasian	MRN_0	MRN_0	MRN	0	MRN_0	MRN_0	0	0	MRN_0	MRN_0	MRN_0	MRN_0	MRN_0	0	0	0	0	0	0	0	0	0	0	0	0	0	na	na	na	na	na
607	0	1	2	1	Caucasian	MRN_0	MRN_0	MRN	0	MRN_0	MRN_0	0	0	MRN_0	MRN_0	MRN_0	MRN_0	MRN_0	0	0	0	0	0	0	0	0	0	0	0	0	0	na	na	na	na	na
608	0	1	2	1	Caucasian	MRN_0	MRN_0	MRN	0	MRN_0	MRN_0	0	0	MRN_0	MRN_0	MRN_0	MRN_0	MRN_0	0	0	0	0	0	0	0	0	0	0	0	0	0	na	na	na	na	na
609	0	0	2	1	Caucasian	MRN_0	MRN_0	MRN	0	MRN_0	MRN_0	0	0	MRN_0	MRN_0	MRN_0	MRN_0	MRN_0	0	0	0	0	0	0	0	0	0	0	0	0	0	na	na	na	na	na
610	0	1	2	1	Caucasian	MRN_0	MRN_0	MRN	0	MRN_0	MRN_0	0	0	MRN_0	MRN_0	MRN_0	MRN_0	MRN_0	0	0	0	0	0	0	0	0	0	0	0	0	0	na	na	na	na	na
611	0	0	2	1	Caucasian	MRN_0	MRN_0	MRN	0	MRN_0	MRN_0	0	0	MRN_0	MRN_0	MRN_0	MRN_0	MRN_0	0	0	0	0	0	0	0	0	0	0	0	0	0	na	na	na	na	na
613	0	0	2	1	Caucasian	MRN_0	MRN_0	MRN	0	MRN_0	MRN_0	0	0	MRN_0	MRN_0	MRN_0	MRN_0	MRN_0	0	0	0	0	0	0	0	0	0	0	0	0	0	na	na	na	na	na
614	0	1	2	1	Caucasian	MRN_0	MRN_0	MRN	0	MRN_0	MRN_0	0	0	MRN_0	MRN_0	MRN_0	MRN_0	MRN_0	0	0	0	0	0	0	0	0	0	0	0	0	0	na	na	na	na	na
615	0	0	2	1	Caucasian	MRN_0	MRN_0	MRN	0	MRN_0	MRN_0	0	0	MRN_0	MRN_0	MRN_0	MRN_0	MRN_0	0	0	0	0	0	0	0	0	0	0	0	0	0	na	na	na	na	na
616	0	0	2	1	Caucasian	MRN_0	MRN_0	MRN	0	MRN_0	MRN_0	0	0	MRN_0	MRN_0	MRN_0	MRN_0	MRN_0	0	0	0	0	0	0	0	0	0	0	0	0	0	na	na	na	na	na
617	0	0	2	1	Caucasian	MRN_0	MRN_0	MRN	0	MRN_0	MRN_0	0	0	MRN_0	MRN_0	MRN_0	MRN_0	MRN_0	0	0	0	0	0	0	0	0	0	0	0	0	0	na	na	na	na	na
618	0	0	2	1	Caucasian	MRN_0	MRN_0	MRN	0	MRN_0	MRN_0	0	0	MRN_0	MRN_0	MRN_0	MRN_0	MRN_0	0	0	0	0	0	0	0	0	0	0	0	0	0	na	na	na	na	na
619	0	1	2	1	Caucasian	MRN_0	MRN_0	MRN	0	MRN_0	MRN_0	0	0	MRN_0	MRN_0	MRN_0	MRN_0	MRN_0	0	0	0	0	0	0	0	0	0	0	0	0	0	na	na	na	na	na
620	0	1	2	1	Caucasian	MRN_0	MRN_0	MRN	0	MRN_0	MRN_0	0	0	MRN_0	MRN_0	MRN_0	MRN_0	MRN_0	0	0	0	0	0	0	0	0	0	0	0	0	0	na	na	na	na	na
621	0	0	2	1	Caucasian	MRN_0	MRN_0	MRN	0	MRN_0	MRN_0	0	0	MRN_0	MRN_0	MRN_0	MRN_0	MRN_0	0	0	0	0	0	0	0	0	0	0	0	0	0	na	na	na	na	na
623	0	1	2	1	Caucasian	rad50_c.3879C>T	rad50_p.I1293I	rad50	1293	rad50_1	rad50_SNP	3	0	MRN_0	MRN_0	MRN_0	MRN_0	MRN_0	0	0	0	0	0	0	0	0	0	0	0	0	0	na	na	na	na	na
624	0	1	2	1	Caucasian	MRN_0	MRN_0	MRN	0	MRN_0	MRN_0	0	0	MRN_0	MRN_0	MRN_0	MRN_0	MRN_0	0	0	0	0	0	0	0	0	0	0	0	0	0	na	na	na	na	na
625	0	1	2	1	Caucasian	MRN_0	MRN_0	MRN	0	MRN_0	MRN_0	0	0	MRN_0	MRN_0	MRN_0	MRN_0	MRN_0	0	0	0	0	0	0	0	0	0	0	0	0	0	na	na	na	na	na
627	0	1	2	1	Caucasian	MRN_0	MRN_0	MRN	0	MRN_0	MRN_0	0	0	MRN_0	MRN_0	MRN_0	MRN_0	MRN_0	0	0	0	0	0	0	0	0	0	0	0	0	0	na	na	na	na	na
628	0	1	2	1	Caucasian	nbs1_c.950T>A	nbs1_p.M317K	nbs1	0	nbs1_1	nbs1_MS	5	0	MRN_0	MRN_0	MRN_0	MRN_0	MRN_0	0	0	0	0	1	1	1	4	1	4	1	1	4	C45	C0	0.09	0.177	0.814
629	0	0	2	1	Caucasian	MRN_0	MRN_0	MRN	0	MRN_0	MRN_0	0	0	MRN_0	MRN_0	MRN_0	MRN_0	MRN_0	0	0	0	0	0	0	0	0	0	0	0	0	0	na	na	na	na	na
630	0	1	2	1	Caucasian	MRN_0	MRN_0	MRN	0	MRN_0	MRN_0	0	0	MRN_0	MRN_0	MRN_0	MRN_0	MRN_0	0	0	0	0	0	0	0	0	0	0	0	0	0	na	na	na	na	na
631	0	1	2	1	Caucasian	MRN_0	MRN_0	MRN	0	MRN_0	MRN_0	0	0	MRN_0	MRN_0	MRN_0	MRN_0	MRN_0	0	0	0	0	0	0	0	0	0	0	0	0	0	na	na	na	na	na
632	0	1	2	1	Caucasian	MRN_0	MRN_0	MRN	0	MRN_0	MRN_0	0	0	MRN_0	MRN_0	MRN_0	MRN_0	MRN_0	0	0	0	0	0	0	0	0	0	0	0	0	0	na	na	na	na	na
633	0	1	2	1	Caucasian	MRN_0	MRN_0	MRN	0	MRN_0	MRN_0	0	0	MRN_0	MRN_0	MRN_0	MRN_0	MRN_0	0	0	0	0	0	0	0	0	0	0	0	0	0	na	na	na	na	na
634	0	1	2	1	Caucasian	MRN_0	MRN_0	MRN	0	MRN_0	MRN_0	0	0	MRN_0	MRN_0	MRN_0	MRN_0	MRN_0	0	0	0	0	0	0	0	0	0	0	0	0	0	na	na	na	na	na
635	0	1	2	1	Caucasian	MRN_0	MRN_0	MRN	0	MRN_0	MRN_0	0	0	MRN_0	MRN_0	MRN_0	MRN_0	MRN_0	0	0	0	0	0	0	0	0	0	0	0	0	0	na	na	na	na	na
637	0	1	2	1	Caucasian	MRN_0	MRN_0	MRN	0	MRN_0	MRN_0	0	0	MRN_0	MRN_0	MRN_0	MRN_0	MRN_0	0	0	0	0	0	0	0	0	0	0	0	0	0	na	na	na	na	na
638	0	0	2	1	Caucasian	MRN_0	MRN_0	MRN	0	MRN_0	MRN_0	0	0	MRN_0	MRN_0	MRN_0	MRN_0	MRN_0	0	0	0	0	0	0	0	0	0	0	0	0	0	na	na	na	na	na
639	0	0	2	2	East Asian	MRN_0	MRN_0	MRN	0	MRN_0	MRN_0	0	0	MRN_0	MRN_0	MRN_0	MRN_0	MRN_0	0	0	0	0	0	0	0	0	0	0	0	0	0	na	na	na	na	na
640	0	1	2	1	Caucasian	MRN_0	MRN_0	MRN	0	MRN_0	MRN_0	0	0	MRN_0	MRN_0	MRN_0	MRN_0	MRN_0	0	0	0	0	0	0	0	0	0	0	0	0	0	na	na	na	na	na
641	0	1	2	1	Caucasian	MRN_0	MRN_0	MRN	0	MRN_0	MRN_0	0	0	MRN_0	MRN_0	MRN_0	MRN_0	MRN_0	0	0	0	0	0	0	0	0	0	0	0	0	0	na	na	na	na	na
642	0	0	2	1	Caucasian	MRN_0	MRN_0	MRN	0	MRN_0	MRN_0	0	0	MRN_0	MRN_0	MRN_0	MRN_0	MRN_0	0	0	0	0	0	0	0	0	0	0	0	0	0	na	na	na	na	na
643	0	0	2	1	Caucasian	MRN_0	MRN_0	MRN	0	MRN_0	MRN_0	0	0	MRN_0	MRN_0	MRN_0	MRN_0	MRN_0	0	0	0	0	0	0	0	0	0	0	0	0	0	na	na	na	na	na
644	0	0	2	1	Caucasian	MRN_0	MRN_0	MRN	0	MRN_0	MRN_0	0	0	MRN_0	MRN_0	MRN_0	MRN_0	MRN_0	0	0	0	0	0	0	0	0	0	0	0	0	0	na	na	na	na	na
645	0	0	2	1	Caucasian	MRN_0	MRN_0	MRN	0	MRN_0	MRN_0	0	0	MRN_0	MRN_0	MRN_0	MRN_0	MRN_0	0	0	0	0	0	0	0	0	0	0	0	0	0	na	na	na	na	na
646	0	0	2	1	Caucasian	MRN_0	MRN_0	MRN	0	MRN_0	MRN_0	0	0	MRN_0	MRN_0	MRN_0	MRN_0	MRN_0	0	0	0	0	0	0	0	0	0	0	0	0	0	na	na	na	na	na
647	0	0	2	1	Caucasian	MRN_0	MRN_0	MRN	0	MRN_0	MRN_0	0	0	MRN_0	MRN_0	MRN_0	MRN_0	MRN_0	0	0	0	0	0	0	0	0	0	0	0	0	0	na	na	na	na	na
648	0	0	2	1	Caucasian	MRN_0	MRN_0	MRN	0	MRN_0	MRN_0	0	0	MRN_0	MRN_0	MRN_0	MRN_0	MRN_0	0	0	0	0	0	0	0	0	0	0	0	0	0	na	na	na	na	na
649	0	0	2	1	Caucasian	MRN_0	MRN_0	MRN	0	MRN_0	MRN_0	0	0	MRN_0	MRN_0	MRN_0	MRN_0	MRN_0	0	0	0	0	0	0	0	0	0	0	0	0	0	na	na	na	na	na
650	0	0	2	1	Caucasian	MRN_0	MRN_0	MRN	0	MRN_0	MRN_0	0	0	MRN_0	MRN_0	MRN_0	MRN_0	MRN_0	0	0	0	0	0	0	0	0	0	0	0	0	0	na	na	na	na	na
651	0	0	2	1	Caucasian	MRN_0	MRN_0	MRN	0	MRN_0	MRN_0	0	0	MRN_0	MRN_0	MRN_0	MRN_0	MRN_0	0	0	0	0	0	0	0	0	0	0	0	0	0	na	na	na	na	na
652	0	0	2	1	Caucasian	MRN_0	MRN_0	MRN	0	MRN_0	MRN_0	0	0	MRN_0	MRN_0	MRN_0	MRN_0	MRN_0	0	0	0	0	0	0	0	0	0	0	0	0	0	na	na	na	na	na
653	0	0	2	1	Caucasian	MRN_0	MRN_0	MRN	0	MRN_0	MRN_0	0	0	MRN_0	MRN_0	MRN_0	MRN_0	MRN_0	0	0	0	0	0	0	0	0	0	0	0	0	0	na	na	na	na	na
654	0	0	2	1	Caucasian	MRN_0	MRN_0	MRN	0	MRN_0	MRN_0	0	0	MRN_0	MRN_0	MRN_0	MRN_0	MRN_0	0	0	0	0	0	0	0	0	0	0	0	0	0	na	na	na	na	na
655	0	0	2	1	Caucasian	MRN_0	MRN_0	MRN	0	MRN_0	MRN_0	0	0	MRN_0	MRN_0	MRN_0	MRN_0	MRN_0	0	0	0	0	0	0	0	0	0	0	0	0	0	na	na	na	na	na
656	0	0	2	1	Caucasian	MRN_0	MRN_0	MRN	0	MRN_0	MRN_0	0	0	MRN_0	MRN_0	MRN_0	MRN_0	MRN_0	0	0	0	0	0	0	0	0	0	0	0	0	0	na	na	na	na	na
657	0	1	2	1	Caucasian	MRN_0	MRN_0	MRN	0	MRN_0	MRN_0	0	0	MRN_0	MRN_0	MRN_0	MRN_0	MRN_0	0	0	0	0	0	0	0	0	0	0	0	0	0	na	na	na	na	na
658	0	1	2	1	Caucasian	MRN_0	MRN_0	MRN	0	MRN_0	MRN_0	0	0	MRN_0	MRN_0	MRN_0	MRN_0	MRN_0	0	0	0	0	0	0	0	0	0	0	0	0	0	na	na	na	na	na
659	0	0	2	1	Caucasian	MRN_0	MRN_0	MRN	0	MRN_0	MRN_0	0	0	MRN_0	MRN_0	MRN_0	MRN_0	MRN_0	0	0	0	0	0	0	0	0	0	0	0	0	0	na	na	na	na	na
660	0	0	2	1	Caucasian	MRN_0	MRN_0	MRN	0	MRN_0	MRN_0	0	0	MRN_0	MRN_0	MRN_0	MRN_0	MRN_0	0	0	0	0	0	0	0	0	0	0	0	0	0	na	na	na	na	na
661	0	0	2	1	Caucasian	MRN_0	MRN_0	MRN	0	MRN_0	MRN_0	0	0	MRN_0	MRN_0	MRN_0	MRN_0	MRN_0	0	0	0	0	0	0	0	0	0	0	0	0	0	na	na	na	na	na
662	0	0	2	1	Caucasian	MRN_0	MRN_0	MRN	0	MRN_0	MRN_0	0	0	MRN_0	MRN_0	MRN_0	MRN_0	MRN_0	0	0	0	0	0	0	0	0	0	0	0	0	0	na	na	na	na	na
663	0	0	2	1	Caucasian	MRN_0	MRN_0	MRN	0	MRN_0	MRN_0	0	0	MRN_0	MRN_0	MRN_0	MRN_0	MRN_0	0	0	0	0	0	0	0	0	0	0	0	0	0	na	na	na	na	na
664	0	0	2	1	Caucasian	MRN_0	MRN_0	MRN	0	MRN_0	MRN_0	0	0	MRN_0	MRN_0	MRN_0	MRN_0	MRN_0	0	0	0	0	0	0	0	0	0	0	0	0	0	na	na	na	na	na
665	0	0	2	1	Caucasian	MRN_0	MRN_0	MRN	0	MRN_0	MRN_0	0	0	MRN_0	MRN_0	MRN_0	MRN_0	MRN_0	0	0	0	0	0	0	0	0	0	0	0	0	0	na	na	na	na	na
666	0	0	2	1	Caucasian	MRN_0	MRN_0	MRN	0	MRN_0	MRN_0	0	0	MRN_0	MRN_0	MRN_0	MRN_0	MRN_0	0	0	0	0	0	0	0	0	0	0	0	0	0	na	na	na	na	na
667	0	0	2	1	Caucasian	MRN_0	MRN_0	MRN	0	MRN_0	MRN_0	0	0	MRN_0	MRN_0	MRN_0	MRN_0	MRN_0	0	0	0	0	0	0	0	0	0	0	0	0	0	na	na	na	na	na
668	0	0	2	1	Caucasian	nbs1_c.1398-9insT (or A?)	nbs1_NA	nbs1	465.8	nbs1_0	nbs1_I	5	0	nbs1_0	nbs1_0	nbs1_0	nbs1_0	nbs1_0	0	1	0	0	0	0	0	0	0	0	0	0	0	na	na	na	na	na
669	0	0	2	2	East Asian	MRN_0	MRN_0	MRN	0	MRN_0	MRN_0	0	0	MRN_0	MRN_0	MRN_0	MRN_0	MRN_0	0	0	0	0	0	0	0	0	0	0	0	0	0	na	na	na	na	na
670	0	1	2	1	Caucasian	MRN_0	MRN_0	MRN	0	MRN_0	MRN_0	0	0	MRN_0	MRN_0	MRN_0	MRN_0	MRN_0	0	0	0	0	0	0	0	0	0	0	0	0	0	na	na	na	na	na
671	0	1	2	1	Caucasian	rad50_c.412C>T	rad50_p.R138X	rad50	138	rad50_1	rad50_TM	5	0	MRN_0	MRN_0	MRN_0	MRN_0	MRN_0	0	0	1	6	0	0	0	0	1	6	0	1	4	na	na	na	na	na
672	0	1	2	1	Caucasian	MRN_0	MRN_0	MRN	0	MRN_0	MRN_0	0	0	MRN_0	MRN_0	MRN_0	MRN_0	MRN_0	0	0	0	0	0	0	0	0	0	0	0	0	0	na	na	na	na	na
673	0	1	2	1	Caucasian	MRN_0	MRN_0	MRN	0	MRN_0	MRN_0	0	0	MRN_0	MRN_0	MRN_0	MRN_0	MRN_0	0	0	0	0	0	0	0	0	0	0	0	0	0	na	na	na	na	na
674	0	1	2	1	Caucasian	MRN_0	MRN_0	MRN	0	MRN_0	MRN_0	0	0	MRN_0	MRN_0	MRN_0	MRN_0	MRN_0	0	0	0	0	0	0	0	0	0	0	0	0	0	na	na	na	na	na
675	0	1	2	1	Caucasian	MRN_0	MRN_0	MRN	0	MRN_0	MRN_0	0	0	MRN_0	MRN_0	MRN_0	MRN_0	MRN_0	0	0	0	0	0	0	0	0	0	0	0	0	0	na	na	na	na	na
676	0	1	2	1	Caucasian	MRN_0	MRN_0	MRN	0	MRN_0	MRN_0	0	0	MRN_0	MRN_0	MRN_0	MRN_0	MRN_0	0	0	0	0	0	0	0	0	0	0	0	0	0	na	na	na	na	na
677	0	0	2	1	Caucasian	MRN_0	MRN_0	MRN	0	MRN_0	MRN_0	0	0	MRN_0	MRN_0	MRN_0	MRN_0	MRN_0	0	0	0	0	0	0	0	0	0	0	0	0	0	na	na	na	na	na
678	0	0	2	1	Caucasian	MRN_0	MRN_0	MRN	0	MRN_0	MRN_0	0	0	MRN_0	MRN_0	MRN_0	MRN_0	MRN_0	0	0	0	0	0	0	0	0	0	0	0	0	0	na	na	na	na	na
679	0	0	2	1	Caucasian	MRN_0	MRN_0	MRN	0	MRN_0	MRN_0	0	0	MRN_0	MRN_0	MRN_0	MRN_0	MRN_0	0	0	0	0	0	0	0	0	0	0	0	0	0	na	na	na	na	na
680	0	0	2	1	Caucasian	MRN_0	MRN_0	MRN	0	MRN_0	MRN_0	0	0	MRN_0	MRN_0	MRN_0	MRN_0	MRN_0	0	0	0	0	0	0	0	0	0	0	0	0	0	na	na	na	na	na
681	0	0	2	1	Caucasian	MRN_0	MRN_0	MRN	0	MRN_0	MRN_0	0	0	MRN_0	MRN_0	MRN_0	MRN_0	MRN_0	0	0	0	0	0	0	0	0	0	0	0	0	0	na	na	na	na	na
682	0	1	2	1	Caucasian	MRN_0	MRN_0	MRN	0	MRN_0	MRN_0	0	0	MRN_0	MRN_0	MRN_0	MRN_0	MRN_0	0	0	0	0	0	0	0	0	0	0	0	0	0	na	na	na	na	na
683	0	0	2	1	Caucasian	MRN_0	MRN_0	MRN	0	MRN_0	MRN_0	0	0	MRN_0	MRN_0	MRN_0	MRN_0	MRN_0	0	0	0	0	0	0	0	0	0	0	0	0	0	na	na	na	na	na
684	0	0	2	1	Caucasian	MRN_0	MRN_0	MRN	0	MRN_0	MRN_0	0	0	MRN_0	MRN_0	MRN_0	MRN_0	MRN_0	0	0	0	0	0	0	0	0	0	0	0	0	0	na	na	na	na	na
685	0	0	2	1	Caucasian	MRN_0	MRN_0	MRN	0	MRN_0	MRN_0	0	0	MRN_0	MRN_0	MRN_0	MRN_0	MRN_0	0	0	0	0	0	0	0	0	0	0	0	0	0	na	na	na	na	na
686	0	0	2	1	Caucasian	MRN_0	MRN_0	MRN	0	MRN_0	MRN_0	0	0	MRN_0	MRN_0	MRN_0	MRN_0	MRN_0	0	0	0	0	0	0	0	0	0	0	0	0	0	na	na	na	na	na
687	0	0	2	1	Caucasian	MRN_0	MRN_0	MRN	0	MRN_0	MRN_0	0	0	MRN_0	MRN_0	MRN_0	MRN_0	MRN_0	0	0	0	0	0	0	0	0	0	0	0	0	0	na	na	na	na	na
688	0	1	2	1	Caucasian	MRN_0	MRN_0	MRN	0	MRN_0	MRN_0	0	0	MRN_0	MRN_0	MRN_0	MRN_0	MRN_0	0	0	0	0	0	0	0	0	0	0	0	0	0	na	na	na	na	na
689	0	0	2	1	Caucasian	MRN_0	MRN_0	MRN	0	MRN_0	MRN_0	0	0	MRN_0	MRN_0	MRN_0	MRN_0	MRN_0	0	0	0	0	0	0	0	0	0	0	0	0	0	na	na	na	na	na
690	0	1	2	1	Caucasian	MRN_0	MRN_0	MRN	0	MRN_0	MRN_0	0	0	MRN_0	MRN_0	MRN_0	MRN_0	MRN_0	0	0	0	0	0	0	0	0	0	0	0	0	0	na	na	na	na	na
691	0	1	2	1	Caucasian	MRN_0	MRN_0	MRN	0	MRN_0	MRN_0	0	0	MRN_0	MRN_0	MRN_0	MRN_0	MRN_0	0	0	0	0	0	0	0	0	0	0	0	0	0	na	na	na	na	na
692	0	1	2	1	Caucasian	MRN_0	MRN_0	MRN	0	MRN_0	MRN_0	0	0	MRN_0	MRN_0	MRN_0	MRN_0	MRN_0	0	0	0	0	0	0	0	0	0	0	0	0	0	na	na	na	na	na
693	0	1	2	1	Caucasian	MRN_0	MRN_0	MRN	0	MRN_0	MRN_0	0	0	MRN_0	MRN_0	MRN_0	MRN_0	MRN_0	0	0	0	0	0	0	0	0	0	0	0	0	0	na	na	na	na	na
694	0	0	2	1	Caucasian	MRN_0	MRN_0	MRN	0	MRN_0	MRN_0	0	0	MRN_0	MRN_0	MRN_0	MRN_0	MRN_0	0	0	0	0	0	0	0	0	0	0	0	0	0	na	na	na	na	na
695	0	1	2	1	Caucasian	rad50_c.3037-3T>C	rad50_NA	rad50	1012.8	MRN_0	rad50_SNP	2	0	MRN_0	MRN_0	MRN_0	MRN_0	MRN_0	0	0	0	0	0	0	0	0	0	0	0	0	0	na	na	na	na	na
696	0	1	2	1	Caucasian	MRN_0	MRN_0	MRN	0	MRN_0	MRN_0	0	0	MRN_0	MRN_0	MRN_0	MRN_0	MRN_0	0	0	0	0	0	0	0	0	0	0	0	0	0	na	na	na	na	na
697	0	1	2	1	Caucasian	MRN_0	MRN_0	MRN	0	MRN_0	MRN_0	0	0	MRN_0	MRN_0	MRN_0	MRN_0	MRN_0	0	0	0	0	0	0	0	0	0	0	0	0	0	na	na	na	na	na
698	0	0	2	1	Caucasian	rad50_c.1713C>T	rad50_p.P571P	rad50	571	MRN_0	rad50_S	5	0	MRN_0	MRN_0	MRN_0	MRN_0	MRN_0	1	0	0	0	0	0	0	0	0	0	0	0	0	na	na	na	na	na
699	0	0	2	1	Caucasian	MRN_0	MRN_0	MRN	0	MRN_0	MRN_0	0	0	MRN_0	MRN_0	MRN_0	MRN_0	MRN_0	0	0	0	0	0	0	0	0	0	0	0	0	0	na	na	na	na	na
700	0	0	2	1	Caucasian	MRN_0	MRN_0	MRN	0	MRN_0	MRN_0	0	0	MRN_0	MRN_0	MRN_0	MRN_0	MRN_0	0	0	0	0	0	0	0	0	0	0	0	0	0	na	na	na	na	na
701	0	0	2	1	Caucasian	MRN_0	MRN_0	MRN	0	MRN_0	MRN_0	0	0	MRN_0	MRN_0	MRN_0	MRN_0	MRN_0	0	0	0	0	0	0	0	0	0	0	0	0	0	na	na	na	na	na
702	0	0	2	1	Caucasian	MRN_0	MRN_0	MRN	0	MRN_0	MRN_0	0	0	MRN_0	MRN_0	MRN_0	MRN_0	MRN_0	0	0	0	0	0	0	0	0	0	0	0	0	0	na	na	na	na	na
703	0	0	2	1	Caucasian	MRN_0	MRN_0	MRN	0	MRN_0	MRN_0	0	0	MRN_0	MRN_0	MRN_0	MRN_0	MRN_0	0	0	0	0	0	0	0	0	0	0	0	0	0	na	na	na	na	na
704	0	0	2	1	Caucasian	MRN_0	MRN_0	MRN	0	MRN_0	MRN_0	0	0	MRN_0	MRN_0	MRN_0	MRN_0	MRN_0	0	0	0	0	0	0	0	0	0	0	0	0	0	na	na	na	na	na
705	0	0	2	1	Caucasian	MRN_0	MRN_0	MRN	0	MRN_0	MRN_0	0	0	MRN_0	MRN_0	MRN_0	MRN_0	MRN_0	0	0	0	0	0	0	0	0	0	0	0	0	0	na	na	na	na	na
706	0	0	2	1	Caucasian	MRN_0	MRN_0	MRN	0	MRN_0	MRN_0	0	0	MRN_0	MRN_0	MRN_0	MRN_0	MRN_0	0	0	0	0	0	0	0	0	0	0	0	0	0	na	na	na	na	na
707	0	0	2	1	Caucasian	MRN_0	MRN_0	MRN	0	MRN_0	MRN_0	0	0	MRN_0	MRN_0	MRN_0	MRN_0	MRN_0	0	0	0	0	0	0	0	0	0	0	0	0	0	na	na	na	na	na
708	0	0	2	1	Caucasian	MRN_0	MRN_0	MRN	0	MRN_0	MRN_0	0	0	MRN_0	MRN_0	MRN_0	MRN_0	MRN_0	0	0	0	0	0	0	0	0	0	0	0	0	0	na	na	na	na	na
709	0	1	2	1	Caucasian	MRN_0	MRN_0	MRN	0	MRN_0	MRN_0	0	0	MRN_0	MRN_0	MRN_0	MRN_0	MRN_0	0	0	0	0	0	0	0	0	0	0	0	0	0	na	na	na	na	na
710	0	0	2	1	Caucasian	MRN_0	MRN_0	MRN	0	MRN_0	MRN_0	0	0	MRN_0	MRN_0	MRN_0	MRN_0	MRN_0	0	0	0	0	0	0	0	0	0	0	0	0	0	na	na	na	na	na
711	0	1	2	1	Caucasian	MRN_0	MRN_0	MRN	0	MRN_0	MRN_0	0	0	MRN_0	MRN_0	MRN_0	MRN_0	MRN_0	0	0	0	0	0	0	0	0	0	0	0	0	0	na	na	na	na	na
712	0	0	2	1	Caucasian	MRN_0	MRN_0	MRN	0	MRN_0	MRN_0	0	0	MRN_0	MRN_0	MRN_0	MRN_0	MRN_0	0	0	0	0	0	0	0	0	0	0	0	0	0	na	na	na	na	na
713	0	0	2	1	Caucasian	MRN_0	MRN_0	MRN	0	MRN_0	MRN_0	0	0	MRN_0	MRN_0	MRN_0	MRN_0	MRN_0	0	0	0	0	0	0	0	0	0	0	0	0	0	na	na	na	na	na
714	0	0	2	1	Caucasian	MRN_0	MRN_0	MRN	0	MRN_0	MRN_0	0	0	MRN_0	MRN_0	MRN_0	MRN_0	MRN_0	0	0	0	0	0	0	0	0	0	0	0	0	0	na	na	na	na	na
715	0	0	2	1	Caucasian	MRN_0	MRN_0	MRN	0	MRN_0	MRN_0	0	0	MRN_0	MRN_0	MRN_0	MRN_0	MRN_0	0	0	0	0	0	0	0	0	0	0	0	0	0	na	na	na	na	na
716	0	0	2	1	Caucasian	MRN_0	MRN_0	MRN	0	MRN_0	MRN_0	0	0	MRN_0	MRN_0	MRN_0	MRN_0	MRN_0	0	0	0	0	0	0	0	0	0	0	0	0	0	na	na	na	na	na
717	0	0	2	1	Caucasian	MRN_0	MRN_0	MRN	0	MRN_0	MRN_0	0	0	MRN_0	MRN_0	MRN_0	MRN_0	MRN_0	0	0	0	0	0	0	0	0	0	0	0	0	0	na	na	na	na	na
718	0	1	2	1	Caucasian	MRN_0	MRN_0	MRN	0	MRN_0	MRN_0	0	0	MRN_0	MRN_0	MRN_0	MRN_0	MRN_0	0	0	0	0	0	0	0	0	0	0	0	0	0	na	na	na	na	na
720	0	0	2	1	Caucasian	MRN_0	MRN_0	MRN	0	MRN_0	MRN_0	0	0	MRN_0	MRN_0	MRN_0	MRN_0	MRN_0	0	0	0	0	0	0	0	0	0	0	0	0	0	na	na	na	na	na
721	0	1	2	1	Caucasian	mre11_c.940C>T	mre11_p.L314L	mre11	314	mre11_1	mre11_S	5	0	mre11_0	mre11_0	mre11_0	mre11_0	mre11_0	1	0	0	0	0	0	0	0	0	0	0	0	0	na	na	na	na	na
722	0	1	2	1	Caucasian	MRN_0	MRN_0	MRN	0	MRN_0	MRN_0	0	0	MRN_0	MRN_0	MRN_0	MRN_0	MRN_0	0	0	0	0	0	0	0	0	0	0	0	0	0	na	na	na	na	na
723	0	1	2	1	Caucasian	MRN_0	MRN_0	MRN	0	MRN_0	MRN_0	0	0	MRN_0	MRN_0	MRN_0	MRN_0	MRN_0	0	0	0	0	0	0	0	0	0	0	0	0	0	na	na	na	na	na
724	0	1	2	1	Caucasian	MRN_0	MRN_0	MRN	0	MRN_0	MRN_0	0	0	MRN_0	MRN_0	MRN_0	MRN_0	MRN_0	0	0	0	0	0	0	0	0	0	0	0	0	0	na	na	na	na	na
725	0	0	2	1	Caucasian	MRN_0	MRN_0	MRN	0	MRN_0	MRN_0	0	0	MRN_0	MRN_0	MRN_0	MRN_0	MRN_0	0	0	0	0	0	0	0	0	0	0	0	0	0	na	na	na	na	na
726	0	0	2	1	Caucasian	MRN_0	MRN_0	MRN	0	MRN_0	MRN_0	0	0	MRN_0	MRN_0	MRN_0	MRN_0	MRN_0	0	0	0	0	0	0	0	0	0	0	0	0	0	na	na	na	na	na
727	0	1	2	1	Caucasian	MRN_0	MRN_0	MRN	0	MRN_0	MRN_0	0	0	MRN_0	MRN_0	MRN_0	MRN_0	MRN_0	0	0	0	0	0	0	0	0	0	0	0	0	0	na	na	na	na	na
728	0	1	2	1	Caucasian	MRN_0	MRN_0	MRN	0	MRN_0	MRN_0	0	0	MRN_0	MRN_0	MRN_0	MRN_0	MRN_0	0	0	0	0	0	0	0	0	0	0	0	0	0	na	na	na	na	na
729	0	1	2	1	Caucasian	MRN_0	MRN_0	MRN	0	MRN_0	MRN_0	0	0	MRN_0	MRN_0	MRN_0	MRN_0	MRN_0	0	0	0	0	0	0	0	0	0	0	0	0	0	na	na	na	na	na
730	0	1	2	1	Caucasian	MRN_0	MRN_0	MRN	0	MRN_0	MRN_0	0	0	MRN_0	MRN_0	MRN_0	MRN_0	MRN_0	0	0	0	0	0	0	0	0	0	0	0	0	0	na	na	na	na	na
731	0	1	2	1	Caucasian	MRN_0	MRN_0	MRN	0	MRN_0	MRN_0	0	0	MRN_0	MRN_0	MRN_0	MRN_0	MRN_0	0	0	0	0	0	0	0	0	0	0	0	0	0	na	na	na	na	na
732	0	1	2	1	Caucasian	MRN_0	MRN_0	MRN	0	MRN_0	MRN_0	0	0	MRN_0	MRN_0	MRN_0	MRN_0	MRN_0	0	0	0	0	0	0	0	0	0	0	0	0	0	na	na	na	na	na
733	0	1	2	1	Caucasian	MRN_0	MRN_0	MRN	0	MRN_0	MRN_0	0	0	MRN_0	MRN_0	MRN_0	MRN_0	MRN_0	0	0	0	0	0	0	0	0	0	0	0	0	0	na	na	na	na	na
734	0	0	2	1	Caucasian	MRN_0	MRN_0	MRN	0	MRN_0	MRN_0	0	0	MRN_0	MRN_0	MRN_0	MRN_0	MRN_0	0	0	0	0	0	0	0	0	0	0	0	0	0	na	na	na	na	na
735	0	0	2	1	Caucasian	MRN_0	MRN_0	MRN	0	MRN_0	MRN_0	0	0	MRN_0	MRN_0	MRN_0	MRN_0	MRN_0	0	0	0	0	0	0	0	0	0	0	0	0	0	na	na	na	na	na
736	0	1	2	1	Caucasian	MRN_0	MRN_0	MRN	0	MRN_0	MRN_0	0	0	MRN_0	MRN_0	MRN_0	MRN_0	MRN_0	0	0	0	0	0	0	0	0	0	0	0	0	0	na	na	na	na	na
737	0	1	2	1	Caucasian	MRN_0	MRN_0	MRN	0	MRN_0	MRN_0	0	0	MRN_0	MRN_0	MRN_0	MRN_0	MRN_0	0	0	0	0	0	0	0	0	0	0	0	0	0	na	na	na	na	na
738	0	1	2	1	Caucasian	MRN_0	MRN_0	MRN	0	MRN_0	MRN_0	0	0	MRN_0	MRN_0	MRN_0	MRN_0	MRN_0	0	0	0	0	0	0	0	0	0	0	0	0	0	na	na	na	na	na
739	0	1	2	1	Caucasian	rad50_c.980G>A	rad50_p.R327H	rad50	327	MRN_0	rad50_SNP	3	0	MRN_0	MRN_0	MRN_0	MRN_0	MRN_0	0	0	0	0	0	0	0	0	0	0	0	0	0	na	na	na	na	na
740	0	1	2	1	Caucasian	MRN_0	MRN_0	MRN	0	MRN_0	MRN_0	0	0	MRN_0	MRN_0	MRN_0	MRN_0	MRN_0	0	0	0	0	0	0	0	0	0	0	0	0	0	na	na	na	na	na
741	0	1	2	1	Caucasian	MRN_0	MRN_0	MRN	0	MRN_0	MRN_0	0	0	MRN_0	MRN_0	MRN_0	MRN_0	MRN_0	0	0	0	0	0	0	0	0	0	0	0	0	0	na	na	na	na	na
742	0	1	2	1	Caucasian	MRN_0	MRN_0	MRN	0	MRN_0	MRN_0	0	0	MRN_0	MRN_0	MRN_0	MRN_0	MRN_0	0	0	0	0	0	0	0	0	0	0	0	0	0	na	na	na	na	na
743	0	1	2	1	Caucasian	MRN_0	MRN_0	MRN	0	MRN_0	MRN_0	0	0	MRN_0	MRN_0	MRN_0	MRN_0	MRN_0	0	0	0	0	0	0	0	0	0	0	0	0	0	na	na	na	na	na
744	0	1	2	1	Caucasian	MRN_0	MRN_0	MRN	0	MRN_0	MRN_0	0	0	MRN_0	MRN_0	MRN_0	MRN_0	MRN_0	0	0	0	0	0	0	0	0	0	0	0	0	0	na	na	na	na	na
745	0	1	2	1	Caucasian	MRN_0	MRN_0	MRN	0	MRN_0	MRN_0	0	0	MRN_0	MRN_0	MRN_0	MRN_0	MRN_0	0	0	0	0	0	0	0	0	0	0	0	0	0	na	na	na	na	na
746	0	1	2	1	Caucasian	MRN_0	MRN_0	MRN	0	MRN_0	MRN_0	0	0	MRN_0	MRN_0	MRN_0	MRN_0	MRN_0	0	0	0	0	0	0	0	0	0	0	0	0	0	na	na	na	na	na
747	0	1	2	1	Caucasian	MRN_0	MRN_0	MRN	0	MRN_0	MRN_0	0	0	MRN_0	MRN_0	MRN_0	MRN_0	MRN_0	0	0	0	0	0	0	0	0	0	0	0	0	0	na	na	na	na	na
748	0	0	2	1	Caucasian	MRN_0	MRN_0	MRN	0	MRN_0	MRN_0	0	0	MRN_0	MRN_0	MRN_0	MRN_0	MRN_0	0	0	0	0	0	0	0	0	0	0	0	0	0	na	na	na	na	na
749	0	0	2	1	Caucasian	MRN_0	MRN_0	MRN	0	MRN_0	MRN_0	0	0	MRN_0	MRN_0	MRN_0	MRN_0	MRN_0	0	0	0	0	0	0	0	0	0	0	0	0	0	na	na	na	na	na
750	0	0	2	1	Caucasian	MRN_0	MRN_0	MRN	0	MRN_0	MRN_0	0	0	MRN_0	MRN_0	MRN_0	MRN_0	MRN_0	0	0	0	0	0	0	0	0	0	0	0	0	0	na	na	na	na	na
751	0	0	2	1	Caucasian	MRN_0	MRN_0	MRN	0	MRN_0	MRN_0	0	0	MRN_0	MRN_0	MRN_0	MRN_0	MRN_0	0	0	0	0	0	0	0	0	0	0	0	0	0	na	na	na	na	na
752	0	0	2	1	Caucasian	rad50_c.2283A>G	rad50_p.I761M	rad50	761	rad50_0	rad50_MS	5	5	mre11_c.120C>T	mre11_p.L40L	mre11_40	mre11_1	mre11_S	0	0	0	0	1	0	0	0	0	0	0	0	0	na	na	na	na	na
753	0	0	2	1	Caucasian	MRN_0	MRN_0	MRN	0	MRN_0	MRN_0	0	0	MRN_0	MRN_0	MRN_0	MRN_0	MRN_0	0	0	0	0	0	0	0	0	0	0	0	0	0	na	na	na	na	na
755	0	0	2	1	Caucasian	MRN_0	MRN_0	MRN	0	MRN_0	MRN_0	0	0	MRN_0	MRN_0	MRN_0	MRN_0	MRN_0	0	0	0	0	0	0	0	0	0	0	0	0	0	na	na	na	na	na
756	0	0	2	1	Caucasian	MRN_0	MRN_0	MRN	0	MRN_0	MRN_0	0	0	MRN_0	MRN_0	MRN_0	MRN_0	MRN_0	0	0	0	0	0	0	0	0	0	0	0	0	0	na	na	na	na	na
757	0	0	2	1	Caucasian	MRN_0	MRN_0	MRN	0	MRN_0	MRN_0	0	0	MRN_0	MRN_0	MRN_0	MRN_0	MRN_0	0	0	0	0	0	0	0	0	0	0	0	0	0	na	na	na	na	na
758	0	0	2	1	Caucasian	MRN_0	MRN_0	MRN	0	MRN_0	MRN_0	0	0	MRN_0	MRN_0	MRN_0	MRN_0	MRN_0	0	0	0	0	0	0	0	0	0	0	0	0	0	na	na	na	na	na
759	0	0	2	1	Caucasian	MRN_0	MRN_0	MRN	0	MRN_0	MRN_0	0	0	MRN_0	MRN_0	MRN_0	MRN_0	MRN_0	0	0	0	0	0	0	0	0	0	0	0	0	0	na	na	na	na	na
760	0	0	2	1	Caucasian	MRN_0	MRN_0	MRN	0	MRN_0	MRN_0	0	0	MRN_0	MRN_0	MRN_0	MRN_0	MRN_0	0	0	0	0	0	0	0	0	0	0	0	0	0	na	na	na	na	na
761	0	0	2	1	Caucasian	MRN_0	MRN_0	MRN	0	MRN_0	MRN_0	0	0	MRN_0	MRN_0	MRN_0	MRN_0	MRN_0	0	0	0	0	0	0	0	0	0	0	0	0	0	na	na	na	na	na
762	0	0	2	1	Caucasian	MRN_0	MRN_0	MRN	0	MRN_0	MRN_0	0	0	MRN_0	MRN_0	MRN_0	MRN_0	MRN_0	0	0	0	0	0	0	0	0	0	0	0	0	0	na	na	na	na	na
763	0	0	2	1	Caucasian	MRN_0	MRN_0	MRN	0	MRN_0	MRN_0	0	0	MRN_0	MRN_0	MRN_0	MRN_0	MRN_0	0	0	0	0	0	0	0	0	0	0	0	0	0	na	na	na	na	na
764	0	0	2	1	Caucasian	MRN_0	MRN_0	MRN	0	MRN_0	MRN_0	0	0	MRN_0	MRN_0	MRN_0	MRN_0	MRN_0	0	0	0	0	0	0	0	0	0	0	0	0	0	na	na	na	na	na
765	0	0	2	1	Caucasian	MRN_0	MRN_0	MRN	0	MRN_0	MRN_0	0	0	MRN_0	MRN_0	MRN_0	MRN_0	MRN_0	0	0	0	0	0	0	0	0	0	0	0	0	0	na	na	na	na	na
766	0	0	2	1	Caucasian	MRN_0	MRN_0	MRN	0	MRN_0	MRN_0	0	0	MRN_0	MRN_0	MRN_0	MRN_0	MRN_0	0	0	0	0	0	0	0	0	0	0	0	0	0	na	na	na	na	na
767	0	0	2	1	Caucasian	rad50_c.2288G>A	rad50_p.R763H	rad50	763	rad50_0	rad50_MS	5	0	MRN_0	MRN_0	MRN_0	MRN_0	MRN_0	0	0	0	0	1	0	0	0	0	0	0	0	0	na	na	na	na	na
768	0	0	2	1	Caucasian	MRN_0	MRN_0	MRN	0	MRN_0	MRN_0	0	0	MRN_0	MRN_0	MRN_0	MRN_0	MRN_0	0	0	0	0	0	0	0	0	0	0	0	0	0	na	na	na	na	na
769	0	0	2	1	Caucasian	MRN_0	MRN_0	MRN	0	MRN_0	MRN_0	0	0	MRN_0	MRN_0	MRN_0	MRN_0	MRN_0	0	0	0	0	0	0	0	0	0	0	0	0	0	na	na	na	na	na
770	0	0	2	1	Caucasian	MRN_0	MRN_0	MRN	0	MRN_0	MRN_0	0	0	MRN_0	MRN_0	MRN_0	MRN_0	MRN_0	0	0	0	0	0	0	0	0	0	0	0	0	0	na	na	na	na	na
771	0	0	2	1	Caucasian	MRN_0	MRN_0	MRN	0	MRN_0	MRN_0	0	0	MRN_0	MRN_0	MRN_0	MRN_0	MRN_0	0	0	0	0	0	0	0	0	0	0	0	0	0	na	na	na	na	na
772	0	0	2	1	Caucasian	MRN_0	MRN_0	MRN	0	MRN_0	MRN_0	0	0	MRN_0	MRN_0	MRN_0	MRN_0	MRN_0	0	0	0	0	0	0	0	0	0	0	0	0	0	na	na	na	na	na
773	0	1	2	1	Caucasian	MRN_0	MRN_0	MRN	0	MRN_0	MRN_0	0	0	MRN_0	MRN_0	MRN_0	MRN_0	MRN_0	0	0	0	0	0	0	0	0	0	0	0	0	0	na	na	na	na	na
774	0	1	2	1	Caucasian	MRN_0	MRN_0	MRN	0	MRN_0	MRN_0	0	0	MRN_0	MRN_0	MRN_0	MRN_0	MRN_0	0	0	0	0	0	0	0	0	0	0	0	0	0	na	na	na	na	na
775	0	0	2	1	Caucasian	MRN_0	MRN_0	MRN	0	MRN_0	MRN_0	0	0	MRN_0	MRN_0	MRN_0	MRN_0	MRN_0	0	0	0	0	0	0	0	0	0	0	0	0	0	na	na	na	na	na
776	0	0	2	1	Caucasian	MRN_0	MRN_0	MRN	0	MRN_0	MRN_0	0	0	MRN_0	MRN_0	MRN_0	MRN_0	MRN_0	0	0	0	0	0	0	0	0	0	0	0	0	0	na	na	na	na	na
777	0	1	2	1	Caucasian	MRN_0	MRN_0	MRN	0	MRN_0	MRN_0	0	0	MRN_0	MRN_0	MRN_0	MRN_0	MRN_0	0	0	0	0	0	0	0	0	0	0	0	0	0	na	na	na	na	na
778	0	1	2	1	Caucasian	MRN_0	MRN_0	MRN	0	MRN_0	MRN_0	0	0	MRN_0	MRN_0	MRN_0	MRN_0	MRN_0	0	0	0	0	0	0	0	0	0	0	0	0	0	na	na	na	na	na
779	0	1	2	1	Caucasian	MRN_0	MRN_0	MRN	0	MRN_0	MRN_0	0	0	MRN_0	MRN_0	MRN_0	MRN_0	MRN_0	0	0	0	0	0	0	0	0	0	0	0	0	0	na	na	na	na	na
780	0	1	2	1	Caucasian	MRN_0	MRN_0	MRN	0	MRN_0	MRN_0	0	0	MRN_0	MRN_0	MRN_0	MRN_0	MRN_0	0	0	0	0	0	0	0	0	0	0	0	0	0	na	na	na	na	na
781	0	0	2	1	Caucasian	MRN_0	MRN_0	MRN	0	MRN_0	MRN_0	0	0	MRN_0	MRN_0	MRN_0	MRN_0	MRN_0	0	0	0	0	0	0	0	0	0	0	0	0	0	na	na	na	na	na
782	0	0	2	1	Caucasian	MRN_0	MRN_0	MRN	0	MRN_0	MRN_0	0	0	MRN_0	MRN_0	MRN_0	MRN_0	MRN_0	0	0	0	0	0	0	0	0	0	0	0	0	0	na	na	na	na	na
783	0	0	2	1	Caucasian	MRN_0	MRN_0	MRN	0	MRN_0	MRN_0	0	0	MRN_0	MRN_0	MRN_0	MRN_0	MRN_0	0	0	0	0	0	0	0	0	0	0	0	0	0	na	na	na	na	na
784	0	1	2	1	Caucasian	MRN_0	MRN_0	MRN	0	MRN_0	MRN_0	0	0	MRN_0	MRN_0	MRN_0	MRN_0	MRN_0	0	0	0	0	0	0	0	0	0	0	0	0	0	na	na	na	na	na
785	0	0	2	1	Caucasian	MRN_0	MRN_0	MRN	0	MRN_0	MRN_0	0	0	MRN_0	MRN_0	MRN_0	MRN_0	MRN_0	0	0	0	0	0	0	0	0	0	0	0	0	0	na	na	na	na	na
786	0	0	2	1	Caucasian	MRN_0	MRN_0	MRN	0	MRN_0	MRN_0	0	0	MRN_0	MRN_0	MRN_0	MRN_0	MRN_0	0	0	0	0	0	0	0	0	0	0	0	0	0	na	na	na	na	na
787	0	1	2	1	Caucasian	MRN_0	MRN_0	MRN	0	MRN_0	MRN_0	0	0	MRN_0	MRN_0	MRN_0	MRN_0	MRN_0	0	0	0	0	0	0	0	0	0	0	0	0	0	na	na	na	na	na
788	0	1	3	2	East Asian	MRN_0	MRN_0	MRN	0	MRN_0	MRN_0	0	0	MRN_0	MRN_0	MRN_0	MRN_0	MRN_0	0	0	0	0	0	0	0	0	0	0	0	0	0	na	na	na	na	na
789	0	1	3	2	East Asian	MRN_0	MRN_0	MRN	0	MRN_0	MRN_0	0	0	MRN_0	MRN_0	MRN_0	MRN_0	MRN_0	0	0	0	0	0	0	0	0	0	0	0	0	0	na	na	na	na	na
790	0	1	3	2	East Asian	MRN_0	MRN_0	MRN	0	MRN_0	MRN_0	0	0	MRN_0	MRN_0	MRN_0	MRN_0	MRN_0	0	0	0	0	0	0	0	0	0	0	0	0	0	na	na	na	na	na
791	0	1	3	2	East Asian	MRN_0	MRN_0	MRN	0	MRN_0	MRN_0	0	0	MRN_0	MRN_0	MRN_0	MRN_0	MRN_0	0	0	0	0	0	0	0	0	0	0	0	0	0	na	na	na	na	na
792	0	1	3	2	East Asian	MRN_0	MRN_0	MRN	0	MRN_0	MRN_0	0	0	MRN_0	MRN_0	MRN_0	MRN_0	MRN_0	0	0	0	0	0	0	0	0	0	0	0	0	0	na	na	na	na	na
793	0	1	3	2	East Asian	MRN_0	MRN_0	MRN	0	MRN_0	MRN_0	0	0	MRN_0	MRN_0	MRN_0	MRN_0	MRN_0	0	0	0	0	0	0	0	0	0	0	0	0	0	na	na	na	na	na
794	0	1	3	2	East Asian	MRN_0	MRN_0	MRN	0	MRN_0	MRN_0	0	0	MRN_0	MRN_0	MRN_0	MRN_0	MRN_0	0	0	0	0	0	0	0	0	0	0	0	0	0	na	na	na	na	na
795	0	1	3	2	East Asian	MRN_0	MRN_0	MRN	0	MRN_0	MRN_0	0	0	MRN_0	MRN_0	MRN_0	MRN_0	MRN_0	0	0	0	0	0	0	0	0	0	0	0	0	0	na	na	na	na	na
796	0	1	3	2	East Asian	nbs1_c.1065C>T	nbs1_p.S355S	nbs1	355	nbs1_0	nbs1_S	5	0	nbs1_0	nbs1_0	nbs1_0	nbs1_0	nbs1_0	1	0	0	0	0	0	0	0	0	0	0	0	0	na	na	na	na	na
797	0	1	3	2	East Asian	MRN_0	MRN_0	MRN	0	MRN_0	MRN_0	0	0	MRN_0	MRN_0	MRN_0	MRN_0	MRN_0	0	0	0	0	0	0	0	0	0	0	0	0	0	na	na	na	na	na
798	0	1	3	2	East Asian	MRN_0	MRN_0	MRN	0	MRN_0	MRN_0	0	0	MRN_0	MRN_0	MRN_0	MRN_0	MRN_0	0	0	0	0	0	0	0	0	0	0	0	0	0	na	na	na	na	na
799	0	1	3	2	East Asian	mre11_c.1442C>T	mre11_p.T481I	mre11	0	mre11_1	mre11_MS	5	0	MRN_0	MRN_0	MRN_0	MRN_0	MRN_0	0	0	0	0	1	1	1	6	1	6	0	0	0	C65	C0	0.02	0.981	0.999
800	0	1	3	2	East Asian	MRN_0	MRN_0	MRN	0	MRN_0	MRN_0	0	0	MRN_0	MRN_0	MRN_0	MRN_0	MRN_0	0	0	0	0	0	0	0	0	0	0	0	0	0	na	na	na	na	na
801	0	1	3	2	East Asian	MRN_0	MRN_0	MRN	0	MRN_0	MRN_0	0	0	MRN_0	MRN_0	MRN_0	MRN_0	MRN_0	0	0	0	0	0	0	0	0	0	0	0	0	0	na	na	na	na	na
802	0	1	3	2	East Asian	MRN_0	MRN_0	MRN	0	MRN_0	MRN_0	0	0	MRN_0	MRN_0	MRN_0	MRN_0	MRN_0	0	0	0	0	0	0	0	0	0	0	0	0	0	na	na	na	na	na
803	0	1	3	2	East Asian	MRN_0	MRN_0	MRN	0	MRN_0	MRN_0	0	0	MRN_0	MRN_0	MRN_0	MRN_0	MRN_0	0	0	0	0	0	0	0	0	0	0	0	0	0	na	na	na	na	na
804	0	1	3	2	East Asian	mre11_c.37T>C	mre11_p.F13L	mre11	0	mre11_1	mre11_MS	5	0	MRN_0	MRN_0	MRN_0	MRN_0	MRN_0	0	0	0	0	1	1	1	1	1	1	1	1	1	C15	C0	0.18	0.174	0.402
805	0	1	3	2	East Asian	MRN_0	MRN_0	MRN	0	MRN_0	MRN_0	0	0	MRN_0	MRN_0	MRN_0	MRN_0	MRN_0	0	0	0	0	0	0	0	0	0	0	0	0	0	na	na	na	na	na
806	0	1	3	2	East Asian	MRN_0	MRN_0	MRN	0	MRN_0	MRN_0	0	0	MRN_0	MRN_0	MRN_0	MRN_0	MRN_0	0	0	0	0	0	0	0	0	0	0	0	0	0	na	na	na	na	na
807	0	1	3	2	East Asian	rad50_c.511G>T	rad50_p.A171S	rad50	171	MRN_0	rad50_MS	4	0	MRN_0	MRN_0	MRN_0	MRN_0	MRN_0	0	0	0	0	0	0	0	0	0	0	0	0	0	na	na	na	na	na
808	0	1	3	2	East Asian	MRN_0	MRN_0	MRN	0	MRN_0	MRN_0	0	0	MRN_0	MRN_0	MRN_0	MRN_0	MRN_0	0	0	0	0	0	0	0	0	0	0	0	0	0	na	na	na	na	na
809	0	1	3	2	East Asian	MRN_0	MRN_0	MRN	0	MRN_0	MRN_0	0	0	MRN_0	MRN_0	MRN_0	MRN_0	MRN_0	0	0	0	0	0	0	0	0	0	0	0	0	0	na	na	na	na	na
810	0	1	3	2	East Asian	MRN_0	MRN_0	MRN	0	MRN_0	MRN_0	0	0	MRN_0	MRN_0	MRN_0	MRN_0	MRN_0	0	0	0	0	0	0	0	0	0	0	0	0	0	na	na	na	na	na
811	0	1	3	2	East Asian	MRN_0	MRN_0	MRN	0	MRN_0	MRN_0	0	0	MRN_0	MRN_0	MRN_0	MRN_0	MRN_0	0	0	0	0	0	0	0	0	0	0	0	0	0	na	na	na	na	na
812	0	1	3	2	East Asian	MRN_0	MRN_0	MRN	0	MRN_0	MRN_0	0	0	MRN_0	MRN_0	MRN_0	MRN_0	MRN_0	0	0	0	0	0	0	0	0	0	0	0	0	0	na	na	na	na	na
813	0	1	3	2	East Asian	MRN_0	MRN_0	MRN	0	MRN_0	MRN_0	0	0	MRN_0	MRN_0	MRN_0	MRN_0	MRN_0	0	0	0	0	0	0	0	0	0	0	0	0	0	na	na	na	na	na
814	0	1	3	2	East Asian	MRN_0	MRN_0	MRN	0	MRN_0	MRN_0	0	0	MRN_0	MRN_0	MRN_0	MRN_0	MRN_0	0	0	0	0	0	0	0	0	0	0	0	0	0	na	na	na	na	na
815	0	1	3	2	East Asian	MRN_0	MRN_0	MRN	0	MRN_0	MRN_0	0	0	MRN_0	MRN_0	MRN_0	MRN_0	MRN_0	0	0	0	0	0	0	0	0	0	0	0	0	0	na	na	na	na	na
816	0	1	3	2	East Asian	MRN_0	MRN_0	MRN	0	MRN_0	MRN_0	0	0	MRN_0	MRN_0	MRN_0	MRN_0	MRN_0	0	0	0	0	0	0	0	0	0	0	0	0	0	na	na	na	na	na
817	0	1	3	2	East Asian	MRN_0	MRN_0	MRN	0	MRN_0	MRN_0	0	0	MRN_0	MRN_0	MRN_0	MRN_0	MRN_0	0	0	0	0	0	0	0	0	0	0	0	0	0	na	na	na	na	na
818	0	1	3	2	East Asian	MRN_0	MRN_0	MRN	0	MRN_0	MRN_0	0	0	MRN_0	MRN_0	MRN_0	MRN_0	MRN_0	0	0	0	0	0	0	0	0	0	0	0	0	0	na	na	na	na	na
819	0	1	3	2	East Asian	MRN_0	MRN_0	MRN	0	MRN_0	MRN_0	0	0	MRN_0	MRN_0	MRN_0	MRN_0	MRN_0	0	0	0	0	0	0	0	0	0	0	0	0	0	na	na	na	na	na
820	0	1	3	2	East Asian	MRN_0	MRN_0	MRN	0	MRN_0	MRN_0	0	0	MRN_0	MRN_0	MRN_0	MRN_0	MRN_0	0	0	0	0	0	0	0	0	0	0	0	0	0	na	na	na	na	na
821	0	1	3	2	East Asian	MRN_0	MRN_0	MRN	0	MRN_0	MRN_0	0	0	MRN_0	MRN_0	MRN_0	MRN_0	MRN_0	0	0	0	0	0	0	0	0	0	0	0	0	0	na	na	na	na	na
822	0	1	3	2	East Asian	rad50_c.597A>C	rad50_p.Q199H	rad50	199	rad50_0	rad50_MS	5	0	MRN_0	MRN_0	MRN_0	MRN_0	MRN_0	0	0	0	0	1	0	0	0	0	0	0	0	0	na	na	na	na	na
823	0	1	3	2	East Asian	MRN_0	MRN_0	MRN	0	MRN_0	MRN_0	0	0	MRN_0	MRN_0	MRN_0	MRN_0	MRN_0	0	0	0	0	0	0	0	0	0	0	0	0	0	na	na	na	na	na
825	0	1	3	2	East Asian	MRN_0	MRN_0	MRN	0	MRN_0	MRN_0	0	0	MRN_0	MRN_0	MRN_0	MRN_0	MRN_0	0	0	0	0	0	0	0	0	0	0	0	0	0	na	na	na	na	na
826	0	1	3	2	East Asian	MRN_0	MRN_0	MRN	0	MRN_0	MRN_0	0	0	MRN_0	MRN_0	MRN_0	MRN_0	MRN_0	0	0	0	0	0	0	0	0	0	0	0	0	0	na	na	na	na	na
827	0	1	3	2	East Asian	MRN_0	MRN_0	MRN	0	MRN_0	MRN_0	0	0	MRN_0	MRN_0	MRN_0	MRN_0	MRN_0	0	0	0	0	0	0	0	0	0	0	0	0	0	na	na	na	na	na
828	0	1	3	2	East Asian	MRN_0	MRN_0	MRN	0	MRN_0	MRN_0	0	0	MRN_0	MRN_0	MRN_0	MRN_0	MRN_0	0	0	0	0	0	0	0	0	0	0	0	0	0	na	na	na	na	na
830	0	1	3	2	East Asian	MRN_0	MRN_0	MRN	0	MRN_0	MRN_0	0	0	MRN_0	MRN_0	MRN_0	MRN_0	MRN_0	0	0	0	0	0	0	0	0	0	0	0	0	0	na	na	na	na	na
831	0	1	3	2	East Asian	MRN_0	MRN_0	MRN	0	MRN_0	MRN_0	0	0	MRN_0	MRN_0	MRN_0	MRN_0	MRN_0	0	0	0	0	0	0	0	0	0	0	0	0	0	na	na	na	na	na
832	0	1	3	2	East Asian	rad50_c.511G>T	rad50_p.A171S	rad50	171	MRN_0	rad50_MS	4	0	MRN_0	MRN_0	MRN_0	MRN_0	MRN_0	0	0	0	0	0	0	0	0	0	0	0	0	0	na	na	na	na	na
833	0	1	3	2	East Asian	MRN_0	MRN_0	MRN	0	MRN_0	MRN_0	0	0	MRN_0	MRN_0	MRN_0	MRN_0	MRN_0	0	0	0	0	0	0	0	0	0	0	0	0	0	na	na	na	na	na
834	0	1	3	2	East Asian	MRN_0	MRN_0	MRN	0	MRN_0	MRN_0	0	0	MRN_0	MRN_0	MRN_0	MRN_0	MRN_0	0	0	0	0	0	0	0	0	0	0	0	0	0	na	na	na	na	na
835	0	1	3	2	East Asian	MRN_0	MRN_0	MRN	0	MRN_0	MRN_0	0	0	MRN_0	MRN_0	MRN_0	MRN_0	MRN_0	0	0	0	0	0	0	0	0	0	0	0	0	0	na	na	na	na	na
836	0	1	3	2	East Asian	MRN_0	MRN_0	MRN	0	MRN_0	MRN_0	0	0	MRN_0	MRN_0	MRN_0	MRN_0	MRN_0	0	0	0	0	0	0	0	0	0	0	0	0	0	na	na	na	na	na
837	0	1	3	2	East Asian	MRN_0	MRN_0	MRN	0	MRN_0	MRN_0	0	0	MRN_0	MRN_0	MRN_0	MRN_0	MRN_0	0	0	0	0	0	0	0	0	0	0	0	0	0	na	na	na	na	na
838	0	1	3	2	East Asian	MRN_0	MRN_0	MRN	0	MRN_0	MRN_0	0	0	MRN_0	MRN_0	MRN_0	MRN_0	MRN_0	0	0	0	0	0	0	0	0	0	0	0	0	0	na	na	na	na	na
839	0	1	3	2	East Asian	MRN_0	MRN_0	MRN	0	MRN_0	MRN_0	0	0	MRN_0	MRN_0	MRN_0	MRN_0	MRN_0	0	0	0	0	0	0	0	0	0	0	0	0	0	na	na	na	na	na
840	0	1	3	2	East Asian	MRN_0	MRN_0	MRN	0	MRN_0	MRN_0	0	0	MRN_0	MRN_0	MRN_0	MRN_0	MRN_0	0	0	0	0	0	0	0	0	0	0	0	0	0	na	na	na	na	na
841	0	1	3	2	East Asian	MRN_0	MRN_0	MRN	0	MRN_0	MRN_0	0	0	MRN_0	MRN_0	MRN_0	MRN_0	MRN_0	0	0	0	0	0	0	0	0	0	0	0	0	0	na	na	na	na	na
842	0	1	3	2	East Asian	MRN_0	MRN_0	MRN	0	MRN_0	MRN_0	0	0	MRN_0	MRN_0	MRN_0	MRN_0	MRN_0	0	0	0	0	0	0	0	0	0	0	0	0	0	na	na	na	na	na
843	0	1	3	2	East Asian	MRN_0	MRN_0	MRN	0	MRN_0	MRN_0	0	0	MRN_0	MRN_0	MRN_0	MRN_0	MRN_0	0	0	0	0	0	0	0	0	0	0	0	0	0	na	na	na	na	na
844	0	1	3	2	East Asian	MRN_0	MRN_0	MRN	0	MRN_0	MRN_0	0	0	MRN_0	MRN_0	MRN_0	MRN_0	MRN_0	0	0	0	0	0	0	0	0	0	0	0	0	0	na	na	na	na	na
845	0	1	3	2	East Asian	MRN_0	MRN_0	MRN	0	MRN_0	MRN_0	0	0	MRN_0	MRN_0	MRN_0	MRN_0	MRN_0	0	0	0	0	0	0	0	0	0	0	0	0	0	na	na	na	na	na
846	0	1	3	2	East Asian	MRN_0	MRN_0	MRN	0	MRN_0	MRN_0	0	0	MRN_0	MRN_0	MRN_0	MRN_0	MRN_0	0	0	0	0	0	0	0	0	0	0	0	0	0	na	na	na	na	na
847	0	1	3	2	East Asian	MRN_0	MRN_0	MRN	0	MRN_0	MRN_0	0	0	MRN_0	MRN_0	MRN_0	MRN_0	MRN_0	0	0	0	0	0	0	0	0	0	0	0	0	0	na	na	na	na	na
848	0	1	3	2	East Asian	MRN_0	MRN_0	MRN	0	MRN_0	MRN_0	0	0	MRN_0	MRN_0	MRN_0	MRN_0	MRN_0	0	0	0	0	0	0	0	0	0	0	0	0	0	na	na	na	na	na
849	0	1	3	2	East Asian	MRN_0	MRN_0	MRN	0	MRN_0	MRN_0	0	0	MRN_0	MRN_0	MRN_0	MRN_0	MRN_0	0	0	0	0	0	0	0	0	0	0	0	0	0	na	na	na	na	na
850	0	1	3	2	East Asian	MRN_0	MRN_0	MRN	0	MRN_0	MRN_0	0	0	MRN_0	MRN_0	MRN_0	MRN_0	MRN_0	0	0	0	0	0	0	0	0	0	0	0	0	0	na	na	na	na	na
851	0	1	3	2	East Asian	MRN_0	MRN_0	MRN	0	MRN_0	MRN_0	0	0	MRN_0	MRN_0	MRN_0	MRN_0	MRN_0	0	0	0	0	0	0	0	0	0	0	0	0	0	na	na	na	na	na
852	0	1	3	2	East Asian	MRN_0	MRN_0	MRN	0	MRN_0	MRN_0	0	0	MRN_0	MRN_0	MRN_0	MRN_0	MRN_0	0	0	0	0	0	0	0	0	0	0	0	0	0	na	na	na	na	na
853	0	1	3	2	East Asian	MRN_0	MRN_0	MRN	0	MRN_0	MRN_0	0	0	MRN_0	MRN_0	MRN_0	MRN_0	MRN_0	0	0	0	0	0	0	0	0	0	0	0	0	0	na	na	na	na	na
854	0	1	3	2	East Asian	MRN_0	MRN_0	MRN	0	MRN_0	MRN_0	0	0	MRN_0	MRN_0	MRN_0	MRN_0	MRN_0	0	0	0	0	0	0	0	0	0	0	0	0	0	na	na	na	na	na
855	0	1	3	2	East Asian	rad50_c.3496C>T	rad50_p.R1166W	rad50	1166	rad50_1	rad50_MS	5	0	MRN_0	MRN_0	MRN_0	MRN_0	MRN_0	0	0	0	0	1	1	1	6	1	6	0	0	0	C65	C0	0.01	0.965	0.999
856	0	1	3	2	East Asian	MRN_0	MRN_0	MRN	0	MRN_0	MRN_0	0	0	MRN_0	MRN_0	MRN_0	MRN_0	MRN_0	0	0	0	0	0	0	0	0	0	0	0	0	0	na	na	na	na	na
858	0	1	3	2	East Asian	MRN_0	MRN_0	MRN	0	MRN_0	MRN_0	0	0	MRN_0	MRN_0	MRN_0	MRN_0	MRN_0	0	0	0	0	0	0	0	0	0	0	0	0	0	na	na	na	na	na
859	0	1	3	2	East Asian	MRN_0	MRN_0	MRN	0	MRN_0	MRN_0	0	0	MRN_0	MRN_0	MRN_0	MRN_0	MRN_0	0	0	0	0	0	0	0	0	0	0	0	0	0	na	na	na	na	na
860	0	1	3	2	East Asian	MRN_0	MRN_0	MRN	0	MRN_0	MRN_0	0	0	MRN_0	MRN_0	MRN_0	MRN_0	MRN_0	0	0	0	0	0	0	0	0	0	0	0	0	0	na	na	na	na	na
861	0	1	3	2	East Asian	MRN_0	MRN_0	MRN	0	MRN_0	MRN_0	0	0	MRN_0	MRN_0	MRN_0	MRN_0	MRN_0	0	0	0	0	0	0	0	0	0	0	0	0	0	na	na	na	na	na
862	0	1	3	2	East Asian	MRN_0	MRN_0	MRN	0	MRN_0	MRN_0	0	0	MRN_0	MRN_0	MRN_0	MRN_0	MRN_0	0	0	0	0	0	0	0	0	0	0	0	0	0	na	na	na	na	na
863	0	1	3	2	East Asian	MRN_0	MRN_0	MRN	0	MRN_0	MRN_0	0	0	MRN_0	MRN_0	MRN_0	MRN_0	MRN_0	0	0	0	0	0	0	0	0	0	0	0	0	0	na	na	na	na	na
864	0	1	3	2	East Asian	MRN_0	MRN_0	MRN	0	MRN_0	MRN_0	0	0	MRN_0	MRN_0	MRN_0	MRN_0	MRN_0	0	0	0	0	0	0	0	0	0	0	0	0	0	na	na	na	na	na
865	0	1	3	2	East Asian	MRN_0	MRN_0	MRN	0	MRN_0	MRN_0	0	0	MRN_0	MRN_0	MRN_0	MRN_0	MRN_0	0	0	0	0	0	0	0	0	0	0	0	0	0	na	na	na	na	na
866	0	1	3	2	East Asian	MRN_0	MRN_0	MRN	0	MRN_0	MRN_0	0	0	MRN_0	MRN_0	MRN_0	MRN_0	MRN_0	0	0	0	0	0	0	0	0	0	0	0	0	0	na	na	na	na	na
867	0	1	3	2	East Asian	MRN_0	MRN_0	MRN	0	MRN_0	MRN_0	0	0	MRN_0	MRN_0	MRN_0	MRN_0	MRN_0	0	0	0	0	0	0	0	0	0	0	0	0	0	na	na	na	na	na
869	0	1	3	2	East Asian	MRN_0	MRN_0	MRN	0	MRN_0	MRN_0	0	0	MRN_0	MRN_0	MRN_0	MRN_0	MRN_0	0	0	0	0	0	0	0	0	0	0	0	0	0	na	na	na	na	na
870	0	1	3	2	East Asian	MRN_0	MRN_0	MRN	0	MRN_0	MRN_0	0	0	MRN_0	MRN_0	MRN_0	MRN_0	MRN_0	0	0	0	0	0	0	0	0	0	0	0	0	0	na	na	na	na	na
871	0	1	3	2	East Asian	MRN_0	MRN_0	MRN	0	MRN_0	MRN_0	0	0	MRN_0	MRN_0	MRN_0	MRN_0	MRN_0	0	0	0	0	0	0	0	0	0	0	0	0	0	na	na	na	na	na
872	0	1	3	2	East Asian	MRN_0	MRN_0	MRN	0	MRN_0	MRN_0	0	0	MRN_0	MRN_0	MRN_0	MRN_0	MRN_0	0	0	0	0	0	0	0	0	0	0	0	0	0	na	na	na	na	na
873	0	1	3	2	East Asian	MRN_0	MRN_0	MRN	0	MRN_0	MRN_0	0	0	MRN_0	MRN_0	MRN_0	MRN_0	MRN_0	0	0	0	0	0	0	0	0	0	0	0	0	0	na	na	na	na	na
874	0	0	3	2	East Asian	MRN_0	MRN_0	MRN	0	MRN_0	MRN_0	0	0	MRN_0	MRN_0	MRN_0	MRN_0	MRN_0	0	0	0	0	0	0	0	0	0	0	0	0	0	na	na	na	na	na
875	0	0	3	2	East Asian	MRN_0	MRN_0	MRN	0	MRN_0	MRN_0	0	0	MRN_0	MRN_0	MRN_0	MRN_0	MRN_0	0	0	0	0	0	0	0	0	0	0	0	0	0	na	na	na	na	na
876	0	0	3	2	East Asian	MRN_0	MRN_0	MRN	0	MRN_0	MRN_0	0	0	MRN_0	MRN_0	MRN_0	MRN_0	MRN_0	0	0	0	0	0	0	0	0	0	0	0	0	0	na	na	na	na	na
877	0	0	3	2	East Asian	MRN_0	MRN_0	MRN	0	MRN_0	MRN_0	0	0	MRN_0	MRN_0	MRN_0	MRN_0	MRN_0	0	0	0	0	0	0	0	0	0	0	0	0	0	na	na	na	na	na
878	0	0	3	2	East Asian	MRN_0	MRN_0	MRN	0	MRN_0	MRN_0	0	0	MRN_0	MRN_0	MRN_0	MRN_0	MRN_0	0	0	0	0	0	0	0	0	0	0	0	0	0	na	na	na	na	na
879	0	0	3	2	East Asian	MRN_0	MRN_0	MRN	0	MRN_0	MRN_0	0	0	MRN_0	MRN_0	MRN_0	MRN_0	MRN_0	0	0	0	0	0	0	0	0	0	0	0	0	0	na	na	na	na	na
880	0	0	3	2	East Asian	MRN_0	MRN_0	MRN	0	MRN_0	MRN_0	0	0	MRN_0	MRN_0	MRN_0	MRN_0	MRN_0	0	0	0	0	0	0	0	0	0	0	0	0	0	na	na	na	na	na
881	0	0	3	2	East Asian	MRN_0	MRN_0	MRN	0	MRN_0	MRN_0	0	0	MRN_0	MRN_0	MRN_0	MRN_0	MRN_0	0	0	0	0	0	0	0	0	0	0	0	0	0	na	na	na	na	na
882	0	0	3	2	East Asian	MRN_0	MRN_0	MRN	0	MRN_0	MRN_0	0	0	MRN_0	MRN_0	MRN_0	MRN_0	MRN_0	0	0	0	0	0	0	0	0	0	0	0	0	0	na	na	na	na	na
883	0	0	3	2	East Asian	MRN_0	MRN_0	MRN	0	MRN_0	MRN_0	0	0	MRN_0	MRN_0	MRN_0	MRN_0	MRN_0	0	0	0	0	0	0	0	0	0	0	0	0	0	na	na	na	na	na
884	0	0	3	2	East Asian	MRN_0	MRN_0	MRN	0	MRN_0	MRN_0	0	0	MRN_0	MRN_0	MRN_0	MRN_0	MRN_0	0	0	0	0	0	0	0	0	0	0	0	0	0	na	na	na	na	na
885	0	0	3	2	East Asian	MRN_0	MRN_0	MRN	0	MRN_0	MRN_0	0	0	MRN_0	MRN_0	MRN_0	MRN_0	MRN_0	0	0	0	0	0	0	0	0	0	0	0	0	0	na	na	na	na	na
886	0	0	3	2	East Asian	MRN_0	MRN_0	MRN	0	MRN_0	MRN_0	0	0	MRN_0	MRN_0	MRN_0	MRN_0	MRN_0	0	0	0	0	0	0	0	0	0	0	0	0	0	na	na	na	na	na
887	0	0	3	2	East Asian	rad50_c.1670C>G	rad50_p.S557C	rad50	557	rad50_0	rad50_MS	5	0	MRN_0	MRN_0	MRN_0	MRN_0	MRN_0	0	0	0	0	1	0	0	0	0	0	0	0	0	na	na	na	na	na
888	0	0	3	2	East Asian	MRN_0	MRN_0	MRN	0	MRN_0	MRN_0	0	0	MRN_0	MRN_0	MRN_0	MRN_0	MRN_0	0	0	0	0	0	0	0	0	0	0	0	0	0	na	na	na	na	na
889	0	0	3	2	East Asian	MRN_0	MRN_0	MRN	0	MRN_0	MRN_0	0	0	MRN_0	MRN_0	MRN_0	MRN_0	MRN_0	0	0	0	0	0	0	0	0	0	0	0	0	0	na	na	na	na	na
890	0	0	3	2	East Asian	nbs1_c.2235-18C>T (or T>C?)	nbs1_NA	nbs1	744.8	nbs1_0	nbs1_I	5	0	nbs1_0	nbs1_0	nbs1_0	nbs1_0	nbs1_0	0	1	0	0	0	0	0	0	0	0	0	0	0	na	na	na	na	na
891	0	0	3	2	East Asian	MRN_0	MRN_0	MRN	0	MRN_0	MRN_0	0	0	MRN_0	MRN_0	MRN_0	MRN_0	MRN_0	0	0	0	0	0	0	0	0	0	0	0	0	0	na	na	na	na	na
892	0	0	3	2	East Asian	MRN_0	MRN_0	MRN	0	MRN_0	MRN_0	0	0	MRN_0	MRN_0	MRN_0	MRN_0	MRN_0	0	0	0	0	0	0	0	0	0	0	0	0	0	na	na	na	na	na
893	0	0	3	2	East Asian	MRN_0	MRN_0	MRN	0	MRN_0	MRN_0	0	0	MRN_0	MRN_0	MRN_0	MRN_0	MRN_0	0	0	0	0	0	0	0	0	0	0	0	0	0	na	na	na	na	na
894	0	0	3	2	East Asian	nbs1_c.104T>C	nbs1_p.I35T	nbs1	0	nbs1_1	nbs1_MS	5	0	MRN_0	MRN_0	MRN_0	MRN_0	MRN_0	0	0	0	0	1	1	1	6	1	6	0	0	0	C65	C65	0.01	0.957	0.999
895	0	0	3	2	East Asian	MRN_0	MRN_0	MRN	0	MRN_0	MRN_0	0	0	MRN_0	MRN_0	MRN_0	MRN_0	MRN_0	0	0	0	0	0	0	0	0	0	0	0	0	0	na	na	na	na	na
896	0	0	3	2	East Asian	MRN_0	MRN_0	MRN	0	MRN_0	MRN_0	0	0	MRN_0	MRN_0	MRN_0	MRN_0	MRN_0	0	0	0	0	0	0	0	0	0	0	0	0	0	na	na	na	na	na
897	0	0	3	2	East Asian	MRN_0	MRN_0	MRN	0	MRN_0	MRN_0	0	0	MRN_0	MRN_0	MRN_0	MRN_0	MRN_0	0	0	0	0	0	0	0	0	0	0	0	0	0	na	na	na	na	na
898	0	0	3	2	East Asian	MRN_0	MRN_0	MRN	0	MRN_0	MRN_0	0	0	MRN_0	MRN_0	MRN_0	MRN_0	MRN_0	0	0	0	0	0	0	0	0	0	0	0	0	0	na	na	na	na	na
899	0	0	3	2	East Asian	mre11_c.1927-9C>A	mre11_NA	mre11	642.1	mre11_0	mre11_I	5	0	mre11_0	mre11_0	mre11_0	mre11_0	mre11_0	0	1	0	0	0	0	0	0	0	0	0	0	0	na	na	na	na	na
900	0	0	3	2	East Asian	MRN_0	MRN_0	MRN	0	MRN_0	MRN_0	0	0	MRN_0	MRN_0	MRN_0	MRN_0	MRN_0	0	0	0	0	0	0	0	0	0	0	0	0	0	na	na	na	na	na
901	0	0	3	2	East Asian	MRN_0	MRN_0	MRN	0	MRN_0	MRN_0	0	0	MRN_0	MRN_0	MRN_0	MRN_0	MRN_0	0	0	0	0	0	0	0	0	0	0	0	0	0	na	na	na	na	na
902	0	0	3	2	East Asian	MRN_0	MRN_0	MRN	0	MRN_0	MRN_0	0	0	MRN_0	MRN_0	MRN_0	MRN_0	MRN_0	0	0	0	0	0	0	0	0	0	0	0	0	0	na	na	na	na	na
903	0	0	3	2	East Asian	MRN_0	MRN_0	MRN	0	MRN_0	MRN_0	0	0	MRN_0	MRN_0	MRN_0	MRN_0	MRN_0	0	0	0	0	0	0	0	0	0	0	0	0	0	na	na	na	na	na
904	0	0	3	2	East Asian	MRN_0	MRN_0	MRN	0	MRN_0	MRN_0	0	0	MRN_0	MRN_0	MRN_0	MRN_0	MRN_0	0	0	0	0	0	0	0	0	0	0	0	0	0	na	na	na	na	na
905	0	0	3	2	East Asian	MRN_0	MRN_0	MRN	0	MRN_0	MRN_0	0	0	MRN_0	MRN_0	MRN_0	MRN_0	MRN_0	0	0	0	0	0	0	0	0	0	0	0	0	0	na	na	na	na	na
906	0	0	3	2	East Asian	mre11_c.1084C>G	mre11_p.L362V	mre11	0	mre11_1	mre11_MS	5	0	MRN_0	MRN_0	MRN_0	MRN_0	MRN_0	0	0	0	0	1	1	1	2	1	2	1	1	2	C25	C25	0	0.668	0.856
907	0	0	3	2	East Asian	MRN_0	MRN_0	MRN	0	MRN_0	MRN_0	0	0	MRN_0	MRN_0	MRN_0	MRN_0	MRN_0	0	0	0	0	0	0	0	0	0	0	0	0	0	na	na	na	na	na
908	0	0	3	2	East Asian	MRN_0	MRN_0	MRN	0	MRN_0	MRN_0	0	0	MRN_0	MRN_0	MRN_0	MRN_0	MRN_0	0	0	0	0	0	0	0	0	0	0	0	0	0	na	na	na	na	na
909	0	0	3	2	East Asian	MRN_0	MRN_0	MRN	0	MRN_0	MRN_0	0	0	MRN_0	MRN_0	MRN_0	MRN_0	MRN_0	0	0	0	0	0	0	0	0	0	0	0	0	0	na	na	na	na	na
910	0	0	3	2	East Asian	rad50_c.3363G>T	rad50_p.L1121L	rad50	1121	rad50_1	rad50_S	5	0	MRN_0	MRN_0	MRN_0	MRN_0	MRN_0	1	0	0	0	0	0	0	0	0	0	0	0	0	na	na	na	na	na
911	0	0	3	2	East Asian	MRN_0	MRN_0	MRN	0	MRN_0	MRN_0	0	0	MRN_0	MRN_0	MRN_0	MRN_0	MRN_0	0	0	0	0	0	0	0	0	0	0	0	0	0	na	na	na	na	na
912	0	0	3	2	East Asian	rad50_c.3852delGAAAorAGAA?	rad50_p.E1284fs	rad50	1284	rad50_1	rad50_IFD	5	0	MRN_0	MRN_0	MRN_0	MRN_0	MRN_0	0	0	0	0	1	1	1	6	1	6	0	0	0	C65	C65	0	0.996	1
913	0	0	3	2	East Asian	MRN_0	MRN_0	MRN	0	MRN_0	MRN_0	0	0	MRN_0	MRN_0	MRN_0	MRN_0	MRN_0	0	0	0	0	0	0	0	0	0	0	0	0	0	na	na	na	na	na
914	0	0	3	2	East Asian	MRN_0	MRN_0	MRN	0	MRN_0	MRN_0	0	0	MRN_0	MRN_0	MRN_0	MRN_0	MRN_0	0	0	0	0	0	0	0	0	0	0	0	0	0	na	na	na	na	na
915	0	1	3	2	East Asian	MRN_0	MRN_0	MRN	0	MRN_0	MRN_0	0	0	MRN_0	MRN_0	MRN_0	MRN_0	MRN_0	0	0	0	0	0	0	0	0	0	0	0	0	0	na	na	na	na	na
916	0	1	3	2	East Asian	MRN_0	MRN_0	MRN	0	MRN_0	MRN_0	0	0	MRN_0	MRN_0	MRN_0	MRN_0	MRN_0	0	0	0	0	0	0	0	0	0	0	0	0	0	na	na	na	na	na
917	0	1	1	1	Caucasian	MRN_0	MRN_0	MRN	0	MRN_0	MRN_0	0	0	MRN_0	MRN_0	MRN_0	MRN_0	MRN_0	0	0	0	0	0	0	0	0	0	0	0	0	0	na	na	na	na	na
918	0	1	1	1	Caucasian	MRN_0	MRN_0	MRN	0	MRN_0	MRN_0	0	0	MRN_0	MRN_0	MRN_0	MRN_0	MRN_0	0	0	0	0	0	0	0	0	0	0	0	0	0	na	na	na	na	na
919	0	1	1	1	Caucasian	MRN_0	MRN_0	MRN	0	MRN_0	MRN_0	0	0	MRN_0	MRN_0	MRN_0	MRN_0	MRN_0	0	0	0	0	0	0	0	0	0	0	0	0	0	na	na	na	na	na
920	0	1	1	2	East Asian	MRN_0	MRN_0	MRN	0	MRN_0	MRN_0	0	0	MRN_0	MRN_0	MRN_0	MRN_0	MRN_0	0	0	0	0	0	0	0	0	0	0	0	0	0	na	na	na	na	na
921	0	1	1	1	Caucasian	MRN_0	MRN_0	MRN	0	MRN_0	MRN_0	0	0	MRN_0	MRN_0	MRN_0	MRN_0	MRN_0	0	0	0	0	0	0	0	0	0	0	0	0	0	na	na	na	na	na
922	0	1	1	1	Caucasian	MRN_0	MRN_0	MRN	0	MRN_0	MRN_0	0	0	MRN_0	MRN_0	MRN_0	MRN_0	MRN_0	0	0	0	0	0	0	0	0	0	0	0	0	0	na	na	na	na	na
923	0	1	1	1	Caucasian	rad50_c.671G>A	rad50_p.R224H	rad50	224	rad50_0	rad50_MS	5	0	MRN_0	MRN_0	MRN_0	MRN_0	MRN_0	0	0	0	0	1	0	0	0	0	0	0	0	0	na	na	na	na	na
924	0	1	1	1	Caucasian	MRN_0	MRN_0	MRN	0	MRN_0	MRN_0	0	0	MRN_0	MRN_0	MRN_0	MRN_0	MRN_0	0	0	0	0	0	0	0	0	0	0	0	0	0	na	na	na	na	na
925	0	1	1	1	Caucasian	MRN_0	MRN_0	MRN	0	MRN_0	MRN_0	0	0	MRN_0	MRN_0	MRN_0	MRN_0	MRN_0	0	0	0	0	0	0	0	0	0	0	0	0	0	na	na	na	na	na
926	0	1	1	1	Caucasian	MRN_0	MRN_0	MRN	0	MRN_0	MRN_0	0	0	MRN_0	MRN_0	MRN_0	MRN_0	MRN_0	0	0	0	0	0	0	0	0	0	0	0	0	0	na	na	na	na	na
927	0	1	1	1	Caucasian	MRN_0	MRN_0	MRN	0	MRN_0	MRN_0	0	0	MRN_0	MRN_0	MRN_0	MRN_0	MRN_0	0	0	0	0	0	0	0	0	0	0	0	0	0	na	na	na	na	na
928	0	1	1	1	Caucasian	MRN_0	MRN_0	MRN	0	MRN_0	MRN_0	0	0	MRN_0	MRN_0	MRN_0	MRN_0	MRN_0	0	0	0	0	0	0	0	0	0	0	0	0	0	na	na	na	na	na
929	0	1	1	1	Caucasian	MRN_0	MRN_0	MRN	0	MRN_0	MRN_0	0	0	MRN_0	MRN_0	MRN_0	MRN_0	MRN_0	0	0	0	0	0	0	0	0	0	0	0	0	0	na	na	na	na	na
930	0	1	1	1	Caucasian	MRN_0	MRN_0	MRN	0	MRN_0	MRN_0	0	0	MRN_0	MRN_0	MRN_0	MRN_0	MRN_0	0	0	0	0	0	0	0	0	0	0	0	0	0	na	na	na	na	na
931	0	1	1	1	Caucasian	MRN_0	MRN_0	MRN	0	MRN_0	MRN_0	0	0	MRN_0	MRN_0	MRN_0	MRN_0	MRN_0	0	0	0	0	0	0	0	0	0	0	0	0	0	na	na	na	na	na
932	0	1	1	1	Caucasian	MRN_0	MRN_0	MRN	0	MRN_0	MRN_0	0	0	MRN_0	MRN_0	MRN_0	MRN_0	MRN_0	0	0	0	0	0	0	0	0	0	0	0	0	0	na	na	na	na	na
933	0	1	1	1	Caucasian	MRN_0	MRN_0	MRN	0	MRN_0	MRN_0	0	0	MRN_0	MRN_0	MRN_0	MRN_0	MRN_0	0	0	0	0	0	0	0	0	0	0	0	0	0	na	na	na	na	na
934	0	0	1	4	Latina	MRN_0	MRN_0	MRN	0	MRN_0	MRN_0	0	0	MRN_0	MRN_0	MRN_0	MRN_0	MRN_0	0	0	0	0	0	0	0	0	0	0	0	0	0	na	na	na	na	na
935	0	0	1	1	Caucasian	MRN_0	MRN_0	MRN	0	MRN_0	MRN_0	0	0	MRN_0	MRN_0	MRN_0	MRN_0	MRN_0	0	0	0	0	0	0	0	0	0	0	0	0	0	na	na	na	na	na
936	0	0	1	1	Caucasian	MRN_0	MRN_0	MRN	0	MRN_0	MRN_0	0	0	MRN_0	MRN_0	MRN_0	MRN_0	MRN_0	0	0	0	0	0	0	0	0	0	0	0	0	0	na	na	na	na	na
937	0	1	1	1	Caucasian	MRN_0	MRN_0	MRN	0	MRN_0	MRN_0	0	0	MRN_0	MRN_0	MRN_0	MRN_0	MRN_0	0	0	0	0	0	0	0	0	0	0	0	0	0	na	na	na	na	na
938	0	0	1	1	Caucasian	MRN_0	MRN_0	MRN	0	MRN_0	MRN_0	0	0	MRN_0	MRN_0	MRN_0	MRN_0	MRN_0	0	0	0	0	0	0	0	0	0	0	0	0	0	na	na	na	na	na
939	0	0	1	1	Caucasian	MRN_0	MRN_0	MRN	0	MRN_0	MRN_0	0	0	MRN_0	MRN_0	MRN_0	MRN_0	MRN_0	0	0	0	0	0	0	0	0	0	0	0	0	0	na	na	na	na	na
940	0	0	1	1	Caucasian	MRN_0	MRN_0	MRN	0	MRN_0	MRN_0	0	0	MRN_0	MRN_0	MRN_0	MRN_0	MRN_0	0	0	0	0	0	0	0	0	0	0	0	0	0	na	na	na	na	na
941	0	0	1	1	Caucasian	MRN_0	MRN_0	MRN	0	MRN_0	MRN_0	0	0	MRN_0	MRN_0	MRN_0	MRN_0	MRN_0	0	0	0	0	0	0	0	0	0	0	0	0	0	na	na	na	na	na
942	0	1	1	1	Caucasian	rad50_c.943G>T	rad50_p.V315L	rad50	315	MRN_0	rad50_MS	4	0	MRN_0	MRN_0	MRN_0	MRN_0	MRN_0	0	0	0	0	0	0	0	0	0	0	0	0	0	na	na	na	na	na
943	0	0	1	1	Caucasian	MRN_0	MRN_0	MRN	0	MRN_0	MRN_0	0	0	MRN_0	MRN_0	MRN_0	MRN_0	MRN_0	0	0	0	0	0	0	0	0	0	0	0	0	0	na	na	na	na	na
944	0	0	1	1	Caucasian	nbs1_c.1202C>G	nbs1_p.P401R	nbs1	401	nbs1_0	nbs1_MS	5	0	nbs1_0	nbs1_0	nbs1_0	nbs1_0	nbs1_0	0	0	0	0	1	0	0	0	0	0	0	0	0	na	na	na	na	na
945	0	0	1	1	Caucasian	MRN_0	MRN_0	MRN	0	MRN_0	MRN_0	0	0	MRN_0	MRN_0	MRN_0	MRN_0	MRN_0	0	0	0	0	0	0	0	0	0	0	0	0	0	na	na	na	na	na
946	0	0	1	1	Caucasian	rad50_c.2025C>T	rad50_p.D675D	rad50	675	rad50_1	rad50_SNP	2	0	MRN_0	MRN_0	MRN_0	MRN_0	MRN_0	0	0	0	0	0	0	0	0	0	0	0	0	0	na	na	na	na	na
947	0	0	1	1	Caucasian	MRN_0	MRN_0	MRN	0	MRN_0	MRN_0	0	0	MRN_0	MRN_0	MRN_0	MRN_0	MRN_0	0	0	0	0	0	0	0	0	0	0	0	0	0	na	na	na	na	na
948	0	0	1	1	Caucasian	MRN_0	MRN_0	MRN	0	MRN_0	MRN_0	0	0	MRN_0	MRN_0	MRN_0	MRN_0	MRN_0	0	0	0	0	0	0	0	0	0	0	0	0	0	na	na	na	na	na
949	0	0	1	1	Caucasian	MRN_0	MRN_0	MRN	0	MRN_0	MRN_0	0	0	MRN_0	MRN_0	MRN_0	MRN_0	MRN_0	0	0	0	0	0	0	0	0	0	0	0	0	0	na	na	na	na	na
950	0	1	1	1	Caucasian	MRN_0	MRN_0	MRN	0	MRN_0	MRN_0	0	0	MRN_0	MRN_0	MRN_0	MRN_0	MRN_0	0	0	0	0	0	0	0	0	0	0	0	0	0	na	na	na	na	na
951	0	0	1	1	Caucasian	MRN_0	MRN_0	MRN	0	MRN_0	MRN_0	0	0	MRN_0	MRN_0	MRN_0	MRN_0	MRN_0	0	0	0	0	0	0	0	0	0	0	0	0	0	na	na	na	na	na
952	0	1	1	1	Caucasian	MRN_0	MRN_0	MRN	0	MRN_0	MRN_0	0	0	MRN_0	MRN_0	MRN_0	MRN_0	MRN_0	0	0	0	0	0	0	0	0	0	0	0	0	0	na	na	na	na	na
953	0	0	1	1	Caucasian	MRN_0	MRN_0	MRN	0	MRN_0	MRN_0	0	0	MRN_0	MRN_0	MRN_0	MRN_0	MRN_0	0	0	0	0	0	0	0	0	0	0	0	0	0	na	na	na	na	na
954	0	0	1	1	Caucasian	MRN_0	MRN_0	MRN	0	MRN_0	MRN_0	0	0	MRN_0	MRN_0	MRN_0	MRN_0	MRN_0	0	0	0	0	0	0	0	0	0	0	0	0	0	na	na	na	na	na
955	0	0	1	1	Caucasian	MRN_0	MRN_0	MRN	0	MRN_0	MRN_0	0	0	MRN_0	MRN_0	MRN_0	MRN_0	MRN_0	0	0	0	0	0	0	0	0	0	0	0	0	0	na	na	na	na	na
956	0	0	1	1	Caucasian	rad50_c.280A>C	rad50_p.I94L	rad50	94	rad50_1	rad50_SNP	3	0	MRN_0	MRN_0	MRN_0	MRN_0	MRN_0	0	0	0	0	0	0	0	0	0	0	0	0	0	na	na	na	na	na
957	0	1	1	1	Caucasian	MRN_0	MRN_0	MRN	0	MRN_0	MRN_0	0	0	MRN_0	MRN_0	MRN_0	MRN_0	MRN_0	0	0	0	0	0	0	0	0	0	0	0	0	0	na	na	na	na	na
958	0	1	1	2	East Asian	MRN_0	MRN_0	MRN	0	MRN_0	MRN_0	0	0	MRN_0	MRN_0	MRN_0	MRN_0	MRN_0	0	0	0	0	0	0	0	0	0	0	0	0	0	na	na	na	na	na
959	0	0	1	1	Caucasian	rad50_c.3879C>T	rad50_p.I1293I	rad50	1293	rad50_1	rad50_SNP	3	0	MRN_0	MRN_0	MRN_0	MRN_0	MRN_0	0	0	0	0	0	0	0	0	0	0	0	0	0	na	na	na	na	na
960	0	0	1	1	Caucasian	MRN_0	MRN_0	MRN	0	MRN_0	MRN_0	0	0	MRN_0	MRN_0	MRN_0	MRN_0	MRN_0	0	0	0	0	0	0	0	0	0	0	0	0	0	na	na	na	na	na
961	0	0	1	1	Caucasian	MRN_0	MRN_0	MRN	0	MRN_0	MRN_0	0	0	MRN_0	MRN_0	MRN_0	MRN_0	MRN_0	0	0	0	0	0	0	0	0	0	0	0	0	0	na	na	na	na	na
962	0	0	1	2	East Asian	MRN_0	MRN_0	MRN	0	MRN_0	MRN_0	0	0	MRN_0	MRN_0	MRN_0	MRN_0	MRN_0	0	0	0	0	0	0	0	0	0	0	0	0	0	na	na	na	na	na
963	0	0	1	1	Caucasian	MRN_0	MRN_0	MRN	0	MRN_0	MRN_0	0	0	MRN_0	MRN_0	MRN_0	MRN_0	MRN_0	0	0	0	0	0	0	0	0	0	0	0	0	0	na	na	na	na	na
964	0	1	1	1	Caucasian	MRN_0	MRN_0	MRN	0	MRN_0	MRN_0	0	0	MRN_0	MRN_0	MRN_0	MRN_0	MRN_0	0	0	0	0	0	0	0	0	0	0	0	0	0	na	na	na	na	na
965	0	0	1	1	Caucasian	MRN_0	MRN_0	MRN	0	MRN_0	MRN_0	0	0	MRN_0	MRN_0	MRN_0	MRN_0	MRN_0	0	0	0	0	0	0	0	0	0	0	0	0	0	na	na	na	na	na
966	0	0	1	1	Caucasian	MRN_0	MRN_0	MRN	0	MRN_0	MRN_0	0	0	MRN_0	MRN_0	MRN_0	MRN_0	MRN_0	0	0	0	0	0	0	0	0	0	0	0	0	0	na	na	na	na	na
967	0	0	1	1	Caucasian	MRN_0	MRN_0	MRN	0	MRN_0	MRN_0	0	0	MRN_0	MRN_0	MRN_0	MRN_0	MRN_0	0	0	0	0	0	0	0	0	0	0	0	0	0	na	na	na	na	na
968	0	0	1	1	Caucasian	MRN_0	MRN_0	MRN	0	MRN_0	MRN_0	0	0	MRN_0	MRN_0	MRN_0	MRN_0	MRN_0	0	0	0	0	0	0	0	0	0	0	0	0	0	na	na	na	na	na
969	0	0	1	1	Caucasian	rad50_c.980G>A	rad50_p.R327H	rad50	327	MRN_0	rad50_SNP	3	0	MRN_0	MRN_0	MRN_0	MRN_0	MRN_0	0	0	0	0	0	0	0	0	0	0	0	0	0	na	na	na	na	na
970	0	0	1	1	Caucasian	MRN_0	MRN_0	MRN	0	MRN_0	MRN_0	0	0	MRN_0	MRN_0	MRN_0	MRN_0	MRN_0	0	0	0	0	0	0	0	0	0	0	0	0	0	na	na	na	na	na
971	0	1	1	4	Latina	MRN_0	MRN_0	MRN	0	MRN_0	MRN_0	0	0	MRN_0	MRN_0	MRN_0	MRN_0	MRN_0	0	0	0	0	0	0	0	0	0	0	0	0	0	na	na	na	na	na
972	0	0	1	1	Caucasian	MRN_0	MRN_0	MRN	0	MRN_0	MRN_0	0	0	MRN_0	MRN_0	MRN_0	MRN_0	MRN_0	0	0	0	0	0	0	0	0	0	0	0	0	0	na	na	na	na	na
973	0	0	1	1	Caucasian	MRN_0	MRN_0	MRN	0	MRN_0	MRN_0	0	0	MRN_0	MRN_0	MRN_0	MRN_0	MRN_0	0	0	0	0	0	0	0	0	0	0	0	0	0	na	na	na	na	na
974	0	0	1	1	Caucasian	MRN_0	MRN_0	MRN	0	MRN_0	MRN_0	0	0	MRN_0	MRN_0	MRN_0	MRN_0	MRN_0	0	0	0	0	0	0	0	0	0	0	0	0	0	na	na	na	na	na
975	0	0	1	1	Caucasian	MRN_0	MRN_0	MRN	0	MRN_0	MRN_0	0	0	MRN_0	MRN_0	MRN_0	MRN_0	MRN_0	0	0	0	0	0	0	0	0	0	0	0	0	0	na	na	na	na	na
976	0	1	1	2	East Asian	MRN_0	MRN_0	MRN	0	MRN_0	MRN_0	0	0	MRN_0	MRN_0	MRN_0	MRN_0	MRN_0	0	0	0	0	0	0	0	0	0	0	0	0	0	na	na	na	na	na
977	0	1	1	2	East Asian	mre11_c.1508G>A	mre11_p.R503H	mre11	503	mre11_0	mre11_MS	5	0	mre11_0	mre11_0	mre11_0	mre11_0	mre11_0	0	0	0	0	1	0	0	0	0	0	0	0	0	na	na	na	na	na
978	0	0	1	1	Caucasian	nbs1_c.628G>T	nbs1_p.V210F	nbs1	210	nbs1_0	nbs1_MS	5	0	nbs1_0	nbs1_0	nbs1_0	nbs1_0	nbs1_0	0	0	0	0	1	0	0	0	0	0	0	0	0	na	na	na	na	na
979	0	0	1	1	Caucasian	MRN_0	MRN_0	MRN	0	MRN_0	MRN_0	0	0	MRN_0	MRN_0	MRN_0	MRN_0	MRN_0	0	0	0	0	0	0	0	0	0	0	0	0	0	na	na	na	na	na
980	0	0	1	2	East Asian	MRN_0	MRN_0	MRN	0	MRN_0	MRN_0	0	0	MRN_0	MRN_0	MRN_0	MRN_0	MRN_0	0	0	0	0	0	0	0	0	0	0	0	0	0	na	na	na	na	na
981	0	0	1	1	Caucasian	MRN_0	MRN_0	MRN	0	MRN_0	MRN_0	0	0	MRN_0	MRN_0	MRN_0	MRN_0	MRN_0	0	0	0	0	0	0	0	0	0	0	0	0	0	na	na	na	na	na
982	0	0	1	1	Caucasian	MRN_0	MRN_0	MRN	0	MRN_0	MRN_0	0	0	MRN_0	MRN_0	MRN_0	MRN_0	MRN_0	0	0	0	0	0	0	0	0	0	0	0	0	0	na	na	na	na	na
983	0	0	1	1	Caucasian	MRN_0	MRN_0	MRN	0	MRN_0	MRN_0	0	0	MRN_0	MRN_0	MRN_0	MRN_0	MRN_0	0	0	0	0	0	0	0	0	0	0	0	0	0	na	na	na	na	na
984	0	0	1	1	Caucasian	MRN_0	MRN_0	MRN	0	MRN_0	MRN_0	0	0	MRN_0	MRN_0	MRN_0	MRN_0	MRN_0	0	0	0	0	0	0	0	0	0	0	0	0	0	na	na	na	na	na
985	0	1	1	1	Caucasian	MRN_0	MRN_0	MRN	0	MRN_0	MRN_0	0	0	MRN_0	MRN_0	MRN_0	MRN_0	MRN_0	0	0	0	0	0	0	0	0	0	0	0	0	0	na	na	na	na	na
986	0	0	1	1	Caucasian	rad50_c.2938del5	rad50_p.L980fs	rad50	980	rad50_1	rad50_TM	5	0	MRN_0	MRN_0	MRN_0	MRN_0	MRN_0	0	0	1	6	0	0	0	0	1	6	0	1	4	na	na	na	na	na
987	0	1	1	1	Caucasian	MRN_0	MRN_0	MRN	0	MRN_0	MRN_0	0	0	MRN_0	MRN_0	MRN_0	MRN_0	MRN_0	0	0	0	0	0	0	0	0	0	0	0	0	0	na	na	na	na	na
988	0	0	1	1	Caucasian	MRN_0	MRN_0	MRN	0	MRN_0	MRN_0	0	0	MRN_0	MRN_0	MRN_0	MRN_0	MRN_0	0	0	0	0	0	0	0	0	0	0	0	0	0	na	na	na	na	na
989	0	1	1	1	Caucasian	MRN_0	MRN_0	MRN	0	MRN_0	MRN_0	0	0	MRN_0	MRN_0	MRN_0	MRN_0	MRN_0	0	0	0	0	0	0	0	0	0	0	0	0	0	na	na	na	na	na
990	0	1	1	1	Caucasian	MRN_0	MRN_0	MRN	0	MRN_0	MRN_0	0	0	MRN_0	MRN_0	MRN_0	MRN_0	MRN_0	0	0	0	0	0	0	0	0	0	0	0	0	0	na	na	na	na	na
991	0	0	1	1	Caucasian	MRN_0	MRN_0	MRN	0	MRN_0	MRN_0	0	0	MRN_0	MRN_0	MRN_0	MRN_0	MRN_0	0	0	0	0	0	0	0	0	0	0	0	0	0	na	na	na	na	na
992	0	0	1	1	Caucasian	MRN_0	MRN_0	MRN	0	MRN_0	MRN_0	0	0	MRN_0	MRN_0	MRN_0	MRN_0	MRN_0	0	0	0	0	0	0	0	0	0	0	0	0	0	na	na	na	na	na
993	0	1	1	1	Caucasian	MRN_0	MRN_0	MRN	0	MRN_0	MRN_0	0	0	MRN_0	MRN_0	MRN_0	MRN_0	MRN_0	0	0	0	0	0	0	0	0	0	0	0	0	0	na	na	na	na	na
994	0	0	1	1	Caucasian	MRN_0	MRN_0	MRN	0	MRN_0	MRN_0	0	0	MRN_0	MRN_0	MRN_0	MRN_0	MRN_0	0	0	0	0	0	0	0	0	0	0	0	0	0	na	na	na	na	na
995	0	1	1	1	Caucasian	MRN_0	MRN_0	MRN	0	MRN_0	MRN_0	0	0	MRN_0	MRN_0	MRN_0	MRN_0	MRN_0	0	0	0	0	0	0	0	0	0	0	0	0	0	na	na	na	na	na
996	0	1	1	1	Caucasian	MRN_0	MRN_0	MRN	0	MRN_0	MRN_0	0	0	MRN_0	MRN_0	MRN_0	MRN_0	MRN_0	0	0	0	0	0	0	0	0	0	0	0	0	0	na	na	na	na	na
997	0	1	1	1	Caucasian	MRN_0	MRN_0	MRN	0	MRN_0	MRN_0	0	0	MRN_0	MRN_0	MRN_0	MRN_0	MRN_0	0	0	0	0	0	0	0	0	0	0	0	0	0	na	na	na	na	na
998	0	1	1	1	Caucasian	MRN_0	MRN_0	MRN	0	MRN_0	MRN_0	0	0	MRN_0	MRN_0	MRN_0	MRN_0	MRN_0	0	0	0	0	0	0	0	0	0	0	0	0	0	na	na	na	na	na
999	0	0	1	1	Caucasian	MRN_0	MRN_0	MRN	0	MRN_0	MRN_0	0	0	MRN_0	MRN_0	MRN_0	MRN_0	MRN_0	0	0	0	0	0	0	0	0	0	0	0	0	0	na	na	na	na	na
1000	0	1	1	1	Caucasian	MRN_0	MRN_0	MRN	0	MRN_0	MRN_0	0	0	MRN_0	MRN_0	MRN_0	MRN_0	MRN_0	0	0	0	0	0	0	0	0	0	0	0	0	0	na	na	na	na	na
1001	0	1	1	1	Caucasian	MRN_0	MRN_0	MRN	0	MRN_0	MRN_0	0	0	MRN_0	MRN_0	MRN_0	MRN_0	MRN_0	0	0	0	0	0	0	0	0	0	0	0	0	0	na	na	na	na	na
1002	0	0	1	1	Caucasian	MRN_0	MRN_0	MRN	0	MRN_0	MRN_0	0	0	MRN_0	MRN_0	MRN_0	MRN_0	MRN_0	0	0	0	0	0	0	0	0	0	0	0	0	0	na	na	na	na	na
1003	0	1	1	1	Caucasian	MRN_0	MRN_0	MRN	0	MRN_0	MRN_0	0	0	MRN_0	MRN_0	MRN_0	MRN_0	MRN_0	0	0	0	0	0	0	0	0	0	0	0	0	0	na	na	na	na	na
1004	0	1	1	1	Caucasian	MRN_0	MRN_0	MRN	0	MRN_0	MRN_0	0	0	MRN_0	MRN_0	MRN_0	MRN_0	MRN_0	0	0	0	0	0	0	0	0	0	0	0	0	0	na	na	na	na	na
1005	0	1	1	1	Caucasian	rad50_c.3836G>A	rad50_p.R1279H	rad50	1279	rad50_1	rad50_MS	5	0	MRN_0	MRN_0	MRN_0	MRN_0	MRN_0	0	0	0	0	1	1	1	2	1	2	1	1	2	C25	C0	0.33	0.78	0.982
1006	0	1	1	1	Caucasian	MRN_0	MRN_0	MRN	0	MRN_0	MRN_0	0	0	MRN_0	MRN_0	MRN_0	MRN_0	MRN_0	0	0	0	0	0	0	0	0	0	0	0	0	0	na	na	na	na	na
1007	0	1	1	2	East Asian	MRN_0	MRN_0	MRN	0	MRN_0	MRN_0	0	0	MRN_0	MRN_0	MRN_0	MRN_0	MRN_0	0	0	0	0	0	0	0	0	0	0	0	0	0	na	na	na	na	na
1008	0	0	1	1	Caucasian	MRN_0	MRN_0	MRN	0	MRN_0	MRN_0	0	0	MRN_0	MRN_0	MRN_0	MRN_0	MRN_0	0	0	0	0	0	0	0	0	0	0	0	0	0	na	na	na	na	na
1009	0	1	1	1	Caucasian	MRN_0	MRN_0	MRN	0	MRN_0	MRN_0	0	0	MRN_0	MRN_0	MRN_0	MRN_0	MRN_0	0	0	0	0	0	0	0	0	0	0	0	0	0	na	na	na	na	na
1010	0	0	1	1	Caucasian	MRN_0	MRN_0	MRN	0	MRN_0	MRN_0	0	0	MRN_0	MRN_0	MRN_0	MRN_0	MRN_0	0	0	0	0	0	0	0	0	0	0	0	0	0	na	na	na	na	na
1011	0	0	1	1	Caucasian	MRN_0	MRN_0	MRN	0	MRN_0	MRN_0	0	0	MRN_0	MRN_0	MRN_0	MRN_0	MRN_0	0	0	0	0	0	0	0	0	0	0	0	0	0	na	na	na	na	na
1012	0	1	1	1	Caucasian	MRN_0	MRN_0	MRN	0	MRN_0	MRN_0	0	0	MRN_0	MRN_0	MRN_0	MRN_0	MRN_0	0	0	0	0	0	0	0	0	0	0	0	0	0	na	na	na	na	na
1013	0	1	1	1	Caucasian	MRN_0	MRN_0	MRN	0	MRN_0	MRN_0	0	0	MRN_0	MRN_0	MRN_0	MRN_0	MRN_0	0	0	0	0	0	0	0	0	0	0	0	0	0	na	na	na	na	na
1014	0	1	1	1	Caucasian	MRN_0	MRN_0	MRN	0	MRN_0	MRN_0	0	0	MRN_0	MRN_0	MRN_0	MRN_0	MRN_0	0	0	0	0	0	0	0	0	0	0	0	0	0	na	na	na	na	na
1015	0	0	1	1	Caucasian	MRN_0	MRN_0	MRN	0	MRN_0	MRN_0	0	0	MRN_0	MRN_0	MRN_0	MRN_0	MRN_0	0	0	0	0	0	0	0	0	0	0	0	0	0	na	na	na	na	na
1016	0	1	1	1	Caucasian	MRN_0	MRN_0	MRN	0	MRN_0	MRN_0	0	0	MRN_0	MRN_0	MRN_0	MRN_0	MRN_0	0	0	0	0	0	0	0	0	0	0	0	0	0	na	na	na	na	na
1017	0	1	1	1	Caucasian	MRN_0	MRN_0	MRN	0	MRN_0	MRN_0	0	0	MRN_0	MRN_0	MRN_0	MRN_0	MRN_0	0	0	0	0	0	0	0	0	0	0	0	0	0	na	na	na	na	na
1018	0	0	1	1	Caucasian	MRN_0	MRN_0	MRN	0	MRN_0	MRN_0	0	0	MRN_0	MRN_0	MRN_0	MRN_0	MRN_0	0	0	0	0	0	0	0	0	0	0	0	0	0	na	na	na	na	na
1019	0	1	1	1	Caucasian	MRN_0	MRN_0	MRN	0	MRN_0	MRN_0	0	0	MRN_0	MRN_0	MRN_0	MRN_0	MRN_0	0	0	0	0	0	0	0	0	0	0	0	0	0	na	na	na	na	na
1020	0	1	1	1	Caucasian	MRN_0	MRN_0	MRN	0	MRN_0	MRN_0	0	0	MRN_0	MRN_0	MRN_0	MRN_0	MRN_0	0	0	0	0	0	0	0	0	0	0	0	0	0	na	na	na	na	na
1021	0	1	1	1	Caucasian	mre11_c.1564-18delTCT	mre11_NA	mre11	521.3	mre11_0	mre11_I	5	0	mre11_0	mre11_0	mre11_0	mre11_0	mre11_0	0	1	0	0	0	0	0	0	0	0	0	0	0	na	na	na	na	na
1022	0	1	1	1	Caucasian	mre11_c.826C>T	mre11_p.P276S	mre11	0	mre11_1	mre11_MS	5	0	MRN_0	MRN_0	MRN_0	MRN_0	MRN_0	0	0	0	0	1	1	0	0	0	0	1	1	0	C0	C0	0.02	0.856	0.998
1023	0	0	1	1	Caucasian	MRN_0	MRN_0	MRN	0	MRN_0	MRN_0	0	0	MRN_0	MRN_0	MRN_0	MRN_0	MRN_0	0	0	0	0	0	0	0	0	0	0	0	0	0	na	na	na	na	na
1024	0	1	1	1	Caucasian	MRN_0	MRN_0	MRN	0	MRN_0	MRN_0	0	0	MRN_0	MRN_0	MRN_0	MRN_0	MRN_0	0	0	0	0	0	0	0	0	0	0	0	0	0	na	na	na	na	na
1025	0	0	1	1	Caucasian	rad50_c.2750C>T	rad50_p.T917I	rad50	917	rad50_0	rad50_MS	5	0	MRN_0	MRN_0	MRN_0	MRN_0	MRN_0	0	0	0	0	1	0	0	0	0	0	0	0	0	na	na	na	na	na
1026	0	1	1	1	Caucasian	MRN_0	MRN_0	MRN	0	MRN_0	MRN_0	0	0	MRN_0	MRN_0	MRN_0	MRN_0	MRN_0	0	0	0	0	0	0	0	0	0	0	0	0	0	na	na	na	na	na
1027	0	1	1	2	East Asian	MRN_0	MRN_0	MRN	0	MRN_0	MRN_0	0	0	MRN_0	MRN_0	MRN_0	MRN_0	MRN_0	0	0	0	0	0	0	0	0	0	0	0	0	0	na	na	na	na	na
1028	0	0	1	1	Caucasian	MRN_0	MRN_0	MRN	0	MRN_0	MRN_0	0	0	MRN_0	MRN_0	MRN_0	MRN_0	MRN_0	0	0	0	0	0	0	0	0	0	0	0	0	0	na	na	na	na	na
1029	0	0	1	1	Caucasian	MRN_0	MRN_0	MRN	0	MRN_0	MRN_0	0	0	MRN_0	MRN_0	MRN_0	MRN_0	MRN_0	0	0	0	0	0	0	0	0	0	0	0	0	0	na	na	na	na	na
1030	0	1	1	1	Caucasian	MRN_0	MRN_0	MRN	0	MRN_0	MRN_0	0	0	MRN_0	MRN_0	MRN_0	MRN_0	MRN_0	0	0	0	0	0	0	0	0	0	0	0	0	0	na	na	na	na	na
1031	0	1	1	1	Caucasian	MRN_0	MRN_0	MRN	0	MRN_0	MRN_0	0	0	MRN_0	MRN_0	MRN_0	MRN_0	MRN_0	0	0	0	0	0	0	0	0	0	0	0	0	0	na	na	na	na	na
1032	0	0	1	1	Caucasian	MRN_0	MRN_0	MRN	0	MRN_0	MRN_0	0	0	MRN_0	MRN_0	MRN_0	MRN_0	MRN_0	0	0	0	0	0	0	0	0	0	0	0	0	0	na	na	na	na	na
1033	0	1	1	1	Caucasian	MRN_0	MRN_0	MRN	0	MRN_0	MRN_0	0	0	MRN_0	MRN_0	MRN_0	MRN_0	MRN_0	0	0	0	0	0	0	0	0	0	0	0	0	0	na	na	na	na	na
1034	0	1	1	1	Caucasian	MRN_0	MRN_0	MRN	0	MRN_0	MRN_0	0	0	MRN_0	MRN_0	MRN_0	MRN_0	MRN_0	0	0	0	0	0	0	0	0	0	0	0	0	0	na	na	na	na	na
1035	0	1	1	1	Caucasian	rad50_c.1336A>G	rad50_p.K446E	rad50	446	rad50_0	rad50_MS	5	0	MRN_0	MRN_0	MRN_0	MRN_0	MRN_0	0	0	0	0	1	0	0	0	0	0	0	0	0	na	na	na	na	na
1036	0	0	1	1	Caucasian	MRN_0	MRN_0	MRN	0	MRN_0	MRN_0	0	0	MRN_0	MRN_0	MRN_0	MRN_0	MRN_0	0	0	0	0	0	0	0	0	0	0	0	0	0	na	na	na	na	na
1037	0	0	1	1	Caucasian	MRN_0	MRN_0	MRN	0	MRN_0	MRN_0	0	0	MRN_0	MRN_0	MRN_0	MRN_0	MRN_0	0	0	0	0	0	0	0	0	0	0	0	0	0	na	na	na	na	na
1038	0	1	1	1	Caucasian	MRN_0	MRN_0	MRN	0	MRN_0	MRN_0	0	0	MRN_0	MRN_0	MRN_0	MRN_0	MRN_0	0	0	0	0	0	0	0	0	0	0	0	0	0	na	na	na	na	na
1039	0	1	1	1	Caucasian	MRN_0	MRN_0	MRN	0	MRN_0	MRN_0	0	0	MRN_0	MRN_0	MRN_0	MRN_0	MRN_0	0	0	0	0	0	0	0	0	0	0	0	0	0	na	na	na	na	na
1040	0	0	1	1	Caucasian	MRN_0	MRN_0	MRN	0	MRN_0	MRN_0	0	0	MRN_0	MRN_0	MRN_0	MRN_0	MRN_0	0	0	0	0	0	0	0	0	0	0	0	0	0	na	na	na	na	na
1041	0	0	1	1	Caucasian	MRN_0	MRN_0	MRN	0	MRN_0	MRN_0	0	0	MRN_0	MRN_0	MRN_0	MRN_0	MRN_0	0	0	0	0	0	0	0	0	0	0	0	0	0	na	na	na	na	na
1042	0	0	1	1	Caucasian	MRN_0	MRN_0	MRN	0	MRN_0	MRN_0	0	0	MRN_0	MRN_0	MRN_0	MRN_0	MRN_0	0	0	0	0	0	0	0	0	0	0	0	0	0	na	na	na	na	na
1043	0	1	1	1	Caucasian	MRN_0	MRN_0	MRN	0	MRN_0	MRN_0	0	0	MRN_0	MRN_0	MRN_0	MRN_0	MRN_0	0	0	0	0	0	0	0	0	0	0	0	0	0	na	na	na	na	na
1044	0	0	1	1	Caucasian	MRN_0	MRN_0	MRN	0	MRN_0	MRN_0	0	0	MRN_0	MRN_0	MRN_0	MRN_0	MRN_0	0	0	0	0	0	0	0	0	0	0	0	0	0	na	na	na	na	na
1045	0	0	1	2	East Asian	MRN_0	MRN_0	MRN	0	MRN_0	MRN_0	0	0	MRN_0	MRN_0	MRN_0	MRN_0	MRN_0	0	0	0	0	0	0	0	0	0	0	0	0	0	na	na	na	na	na
1046	0	1	1	1	Caucasian	rad50_c.1336A>G	rad50_p.K446E	rad50	446	rad50_0	rad50_MS	5	0	MRN_0	MRN_0	MRN_0	MRN_0	MRN_0	0	0	0	0	1	0	0	0	0	0	0	0	0	na	na	na	na	na
1047	0	0	1	1	Caucasian	MRN_0	MRN_0	MRN	0	MRN_0	MRN_0	0	0	MRN_0	MRN_0	MRN_0	MRN_0	MRN_0	0	0	0	0	0	0	0	0	0	0	0	0	0	na	na	na	na	na
1048	0	0	1	1	Caucasian	mre11_c.846-20T>G	mre11_NA	mre11	281.7	mre11_1	mre11_I	5	0	mre11_0	mre11_0	mre11_0	mre11_0	mre11_0	0	1	0	0	0	0	0	0	0	0	0	0	0	na	na	na	na	na
1049	0	0	1	1	Caucasian	rad50_c.3879C>T	rad50_p.I1293I	rad50	1293	rad50_1	rad50_SNP	3	0	MRN_0	MRN_0	MRN_0	MRN_0	MRN_0	0	0	0	0	0	0	0	0	0	0	0	0	0	na	na	na	na	na
1050	0	0	1	1	Caucasian	MRN_0	MRN_0	MRN	0	MRN_0	MRN_0	0	0	MRN_0	MRN_0	MRN_0	MRN_0	MRN_0	0	0	0	0	0	0	0	0	0	0	0	0	0	na	na	na	na	na
1051	0	0	1	1	Caucasian	rad50_c.3260A>G	rad50_p.H1087R	rad50	1087	rad50_0	rad50_MS	5	0	MRN_0	MRN_0	MRN_0	MRN_0	MRN_0	0	0	0	0	1	0	0	0	0	0	0	0	0	na	na	na	na	na
1052	0	0	1	1	Caucasian	MRN_0	MRN_0	MRN	0	MRN_0	MRN_0	0	0	MRN_0	MRN_0	MRN_0	MRN_0	MRN_0	0	0	0	0	0	0	0	0	0	0	0	0	0	na	na	na	na	na
1053	0	0	1	1	Caucasian	rad50_c.1911T>A	rad50_p.D637E	rad50	637	rad50_1	rad50_MS	5	0	MRN_0	MRN_0	MRN_0	MRN_0	MRN_0	0	0	0	0	1	1	1	3	1	3	1	1	3	C35	C35	0	0.724	0.972
1054	0	1	1	1	Caucasian	MRN_0	MRN_0	MRN	0	MRN_0	MRN_0	0	0	MRN_0	MRN_0	MRN_0	MRN_0	MRN_0	0	0	0	0	0	0	0	0	0	0	0	0	0	na	na	na	na	na
1055	0	0	1	1	Caucasian	MRN_0	MRN_0	MRN	0	MRN_0	MRN_0	0	0	MRN_0	MRN_0	MRN_0	MRN_0	MRN_0	0	0	0	0	0	0	0	0	0	0	0	0	0	na	na	na	na	na
1056	0	0	1	1	Caucasian	MRN_0	MRN_0	MRN	0	MRN_0	MRN_0	0	0	MRN_0	MRN_0	MRN_0	MRN_0	MRN_0	0	0	0	0	0	0	0	0	0	0	0	0	0	na	na	na	na	na
1057	0	0	1	1	Caucasian	MRN_0	MRN_0	MRN	0	MRN_0	MRN_0	0	0	MRN_0	MRN_0	MRN_0	MRN_0	MRN_0	0	0	0	0	0	0	0	0	0	0	0	0	0	na	na	na	na	na
1058	0	0	1	2	East Asian	rad50_c.3790C>T	rad50_p.L1264F	rad50	1264	rad50_1	rad50_MS	4	0	MRN_0	MRN_0	MRN_0	MRN_0	MRN_0	0	0	0	0	0	0	0	0	0	0	0	0	0	na	na	na	na	na
1059	0	1	1	1	Caucasian	MRN_0	MRN_0	MRN	0	MRN_0	MRN_0	0	0	MRN_0	MRN_0	MRN_0	MRN_0	MRN_0	0	0	0	0	0	0	0	0	0	0	0	0	0	na	na	na	na	na
1060	0	0	1	1	Caucasian	MRN_0	MRN_0	MRN	0	MRN_0	MRN_0	0	0	MRN_0	MRN_0	MRN_0	MRN_0	MRN_0	0	0	0	0	0	0	0	0	0	0	0	0	0	na	na	na	na	na
1061	0	0	1	1	Caucasian	MRN_0	MRN_0	MRN	0	MRN_0	MRN_0	0	0	MRN_0	MRN_0	MRN_0	MRN_0	MRN_0	0	0	0	0	0	0	0	0	0	0	0	0	0	na	na	na	na	na
1062	0	1	1	1	Caucasian	MRN_0	MRN_0	MRN	0	MRN_0	MRN_0	0	0	MRN_0	MRN_0	MRN_0	MRN_0	MRN_0	0	0	0	0	0	0	0	0	0	0	0	0	0	na	na	na	na	na
1063	0	1	1	1	Caucasian	mre11_c.826C>T	mre11_p.P276S	mre11	0	mre11_1	mre11_MS	5	0	MRN_0	MRN_0	MRN_0	MRN_0	MRN_0	0	0	0	0	1	1	0	0	0	0	1	1	0	C0	C0	0.02	0.856	0.998
1064	0	0	1	1	Caucasian	MRN_0	MRN_0	MRN	0	MRN_0	MRN_0	0	0	MRN_0	MRN_0	MRN_0	MRN_0	MRN_0	0	0	0	0	0	0	0	0	0	0	0	0	0	na	na	na	na	na
1065	0	1	1	1	Caucasian	MRN_0	MRN_0	MRN	0	MRN_0	MRN_0	0	0	MRN_0	MRN_0	MRN_0	MRN_0	MRN_0	0	0	0	0	0	0	0	0	0	0	0	0	0	na	na	na	na	na
1066	0	1	1	1	Caucasian	MRN_0	MRN_0	MRN	0	MRN_0	MRN_0	0	0	MRN_0	MRN_0	MRN_0	MRN_0	MRN_0	0	0	0	0	0	0	0	0	0	0	0	0	0	na	na	na	na	na
1067	0	0	1	1	Caucasian	MRN_0	MRN_0	MRN	0	MRN_0	MRN_0	0	0	MRN_0	MRN_0	MRN_0	MRN_0	MRN_0	0	0	0	0	0	0	0	0	0	0	0	0	0	na	na	na	na	na
1068	0	0	1	1	Caucasian	MRN_0	MRN_0	MRN	0	MRN_0	MRN_0	0	0	MRN_0	MRN_0	MRN_0	MRN_0	MRN_0	0	0	0	0	0	0	0	0	0	0	0	0	0	na	na	na	na	na
1069	0	0	1	1	Caucasian	MRN_0	MRN_0	MRN	0	MRN_0	MRN_0	0	0	MRN_0	MRN_0	MRN_0	MRN_0	MRN_0	0	0	0	0	0	0	0	0	0	0	0	0	0	na	na	na	na	na
1070	0	0	1	2	East Asian	MRN_0	MRN_0	MRN	0	MRN_0	MRN_0	0	0	MRN_0	MRN_0	MRN_0	MRN_0	MRN_0	0	0	0	0	0	0	0	0	0	0	0	0	0	na	na	na	na	na
1071	0	1	1	1	Caucasian	MRN_0	MRN_0	MRN	0	MRN_0	MRN_0	0	0	MRN_0	MRN_0	MRN_0	MRN_0	MRN_0	0	0	0	0	0	0	0	0	0	0	0	0	0	na	na	na	na	na
1072	0	1	1	1	Caucasian	MRN_0	MRN_0	MRN	0	MRN_0	MRN_0	0	0	MRN_0	MRN_0	MRN_0	MRN_0	MRN_0	0	0	0	0	0	0	0	0	0	0	0	0	0	na	na	na	na	na
1073	0	0	1	1	Caucasian	MRN_0	MRN_0	MRN	0	MRN_0	MRN_0	0	0	MRN_0	MRN_0	MRN_0	MRN_0	MRN_0	0	0	0	0	0	0	0	0	0	0	0	0	0	na	na	na	na	na
1074	0	0	1	1	Caucasian	MRN_0	MRN_0	MRN	0	MRN_0	MRN_0	0	0	MRN_0	MRN_0	MRN_0	MRN_0	MRN_0	0	0	0	0	0	0	0	0	0	0	0	0	0	na	na	na	na	na
1075	0	0	1	1	Caucasian	MRN_0	MRN_0	MRN	0	MRN_0	MRN_0	0	0	MRN_0	MRN_0	MRN_0	MRN_0	MRN_0	0	0	0	0	0	0	0	0	0	0	0	0	0	na	na	na	na	na
1076	0	0	1	1	Caucasian	MRN_0	MRN_0	MRN	0	MRN_0	MRN_0	0	0	MRN_0	MRN_0	MRN_0	MRN_0	MRN_0	0	0	0	0	0	0	0	0	0	0	0	0	0	na	na	na	na	na
1077	0	0	1	1	Caucasian	MRN_0	MRN_0	MRN	0	MRN_0	MRN_0	0	0	MRN_0	MRN_0	MRN_0	MRN_0	MRN_0	0	0	0	0	0	0	0	0	0	0	0	0	0	na	na	na	na	na
1078	0	0	1	1	Caucasian	MRN_0	MRN_0	MRN	0	MRN_0	MRN_0	0	0	MRN_0	MRN_0	MRN_0	MRN_0	MRN_0	0	0	0	0	0	0	0	0	0	0	0	0	0	na	na	na	na	na
1079	0	0	1	1	Caucasian	MRN_0	MRN_0	MRN	0	MRN_0	MRN_0	0	0	MRN_0	MRN_0	MRN_0	MRN_0	MRN_0	0	0	0	0	0	0	0	0	0	0	0	0	0	na	na	na	na	na
1080	0	0	1	1	Caucasian	MRN_0	MRN_0	MRN	0	MRN_0	MRN_0	0	0	MRN_0	MRN_0	MRN_0	MRN_0	MRN_0	0	0	0	0	0	0	0	0	0	0	0	0	0	na	na	na	na	na
1081	0	0	1	1	Caucasian	MRN_0	MRN_0	MRN	0	MRN_0	MRN_0	0	0	MRN_0	MRN_0	MRN_0	MRN_0	MRN_0	0	0	0	0	0	0	0	0	0	0	0	0	0	na	na	na	na	na
1082	0	1	1	1	Caucasian	MRN_0	MRN_0	MRN	0	MRN_0	MRN_0	0	0	MRN_0	MRN_0	MRN_0	MRN_0	MRN_0	0	0	0	0	0	0	0	0	0	0	0	0	0	na	na	na	na	na
1083	0	1	1	1	Caucasian	MRN_0	MRN_0	MRN	0	MRN_0	MRN_0	0	0	MRN_0	MRN_0	MRN_0	MRN_0	MRN_0	0	0	0	0	0	0	0	0	0	0	0	0	0	na	na	na	na	na
1084	0	1	1	1	Caucasian	MRN_0	MRN_0	MRN	0	MRN_0	MRN_0	0	0	MRN_0	MRN_0	MRN_0	MRN_0	MRN_0	0	0	0	0	0	0	0	0	0	0	0	0	0	na	na	na	na	na
1085	0	0	1	1	Caucasian	MRN_0	MRN_0	MRN	0	MRN_0	MRN_0	0	0	MRN_0	MRN_0	MRN_0	MRN_0	MRN_0	0	0	0	0	0	0	0	0	0	0	0	0	0	na	na	na	na	na
1086	0	1	1	1	Caucasian	MRN_0	MRN_0	MRN	0	MRN_0	MRN_0	0	0	MRN_0	MRN_0	MRN_0	MRN_0	MRN_0	0	0	0	0	0	0	0	0	0	0	0	0	0	na	na	na	na	na
1087	0	0	1	1	Caucasian	MRN_0	MRN_0	MRN	0	MRN_0	MRN_0	0	0	MRN_0	MRN_0	MRN_0	MRN_0	MRN_0	0	0	0	0	0	0	0	0	0	0	0	0	0	na	na	na	na	na
1088	0	1	1	1	Caucasian	MRN_0	MRN_0	MRN	0	MRN_0	MRN_0	0	0	MRN_0	MRN_0	MRN_0	MRN_0	MRN_0	0	0	0	0	0	0	0	0	0	0	0	0	0	na	na	na	na	na
1089	0	1	1	1	Caucasian	MRN_0	MRN_0	MRN	0	MRN_0	MRN_0	0	0	MRN_0	MRN_0	MRN_0	MRN_0	MRN_0	0	0	0	0	0	0	0	0	0	0	0	0	0	na	na	na	na	na
1090	0	1	1	1	Caucasian	nbs1_c.426T>C	nbs1_p.N142N	nbs1	142	nbs1_1	nbs1_S	5	0	nbs1_0	nbs1_0	nbs1_0	nbs1_0	nbs1_0	1	0	0	0	0	0	0	0	0	0	0	0	0	na	na	na	na	na
1091	0	1	1	1	Caucasian	MRN_0	MRN_0	MRN	0	MRN_0	MRN_0	0	0	MRN_0	MRN_0	MRN_0	MRN_0	MRN_0	0	0	0	0	0	0	0	0	0	0	0	0	0	na	na	na	na	na
1092	0	1	1	1	Caucasian	MRN_0	MRN_0	MRN	0	MRN_0	MRN_0	0	0	MRN_0	MRN_0	MRN_0	MRN_0	MRN_0	0	0	0	0	0	0	0	0	0	0	0	0	0	na	na	na	na	na
1093	0	0	1	1	Caucasian	MRN_0	MRN_0	MRN	0	MRN_0	MRN_0	0	0	MRN_0	MRN_0	MRN_0	MRN_0	MRN_0	0	0	0	0	0	0	0	0	0	0	0	0	0	na	na	na	na	na
1094	0	0	1	1	Caucasian	MRN_0	MRN_0	MRN	0	MRN_0	MRN_0	0	0	MRN_0	MRN_0	MRN_0	MRN_0	MRN_0	0	0	0	0	0	0	0	0	0	0	0	0	0	na	na	na	na	na
1095	0	1	1	1	Caucasian	MRN_0	MRN_0	MRN	0	MRN_0	MRN_0	0	0	MRN_0	MRN_0	MRN_0	MRN_0	MRN_0	0	0	0	0	0	0	0	0	0	0	0	0	0	na	na	na	na	na
1096	0	0	1	1	Caucasian	rad50_c.671G>A	rad50_p.R224H	rad50	224	rad50_0	rad50_MS	5	0	MRN_0	MRN_0	MRN_0	MRN_0	MRN_0	0	0	0	0	1	0	0	0	0	0	0	0	0	na	na	na	na	na
1097	0	1	1	1	Caucasian	MRN_0	MRN_0	MRN	0	MRN_0	MRN_0	0	0	MRN_0	MRN_0	MRN_0	MRN_0	MRN_0	0	0	0	0	0	0	0	0	0	0	0	0	0	na	na	na	na	na
1098	0	0	1	1	Caucasian	MRN_0	MRN_0	MRN	0	MRN_0	MRN_0	0	0	MRN_0	MRN_0	MRN_0	MRN_0	MRN_0	0	0	0	0	0	0	0	0	0	0	0	0	0	na	na	na	na	na
1099	0	1	1	1	Caucasian	MRN_0	MRN_0	MRN	0	MRN_0	MRN_0	0	0	MRN_0	MRN_0	MRN_0	MRN_0	MRN_0	0	0	0	0	0	0	0	0	0	0	0	0	0	na	na	na	na	na
1100	0	1	1	1	Caucasian	MRN_0	MRN_0	MRN	0	MRN_0	MRN_0	0	0	MRN_0	MRN_0	MRN_0	MRN_0	MRN_0	0	0	0	0	0	0	0	0	0	0	0	0	0	na	na	na	na	na
1101	0	0	1	1	Caucasian	MRN_0	MRN_0	MRN	0	MRN_0	MRN_0	0	0	MRN_0	MRN_0	MRN_0	MRN_0	MRN_0	0	0	0	0	0	0	0	0	0	0	0	0	0	na	na	na	na	na
1102	0	0	1	1	Caucasian	MRN_0	MRN_0	MRN	0	MRN_0	MRN_0	0	0	MRN_0	MRN_0	MRN_0	MRN_0	MRN_0	0	0	0	0	0	0	0	0	0	0	0	0	0	na	na	na	na	na
1103	0	1	1	1	Caucasian	MRN_0	MRN_0	MRN	0	MRN_0	MRN_0	0	0	MRN_0	MRN_0	MRN_0	MRN_0	MRN_0	0	0	0	0	0	0	0	0	0	0	0	0	0	na	na	na	na	na
1104	0	1	1	1	Caucasian	MRN_0	MRN_0	MRN	0	MRN_0	MRN_0	0	0	MRN_0	MRN_0	MRN_0	MRN_0	MRN_0	0	0	0	0	0	0	0	0	0	0	0	0	0	na	na	na	na	na
1105	0	0	1	1	Caucasian	MRN_0	MRN_0	MRN	0	MRN_0	MRN_0	0	0	MRN_0	MRN_0	MRN_0	MRN_0	MRN_0	0	0	0	0	0	0	0	0	0	0	0	0	0	na	na	na	na	na
1106	0	0	1	1	Caucasian	MRN_0	MRN_0	MRN	0	MRN_0	MRN_0	0	0	MRN_0	MRN_0	MRN_0	MRN_0	MRN_0	0	0	0	0	0	0	0	0	0	0	0	0	0	na	na	na	na	na
1107	0	1	1	1	Caucasian	MRN_0	MRN_0	MRN	0	MRN_0	MRN_0	0	0	MRN_0	MRN_0	MRN_0	MRN_0	MRN_0	0	0	0	0	0	0	0	0	0	0	0	0	0	na	na	na	na	na
1108	0	0	1	1	Caucasian	MRN_0	MRN_0	MRN	0	MRN_0	MRN_0	0	0	MRN_0	MRN_0	MRN_0	MRN_0	MRN_0	0	0	0	0	0	0	0	0	0	0	0	0	0	na	na	na	na	na
1109	0	1	1	1	Caucasian	MRN_0	MRN_0	MRN	0	MRN_0	MRN_0	0	0	MRN_0	MRN_0	MRN_0	MRN_0	MRN_0	0	0	0	0	0	0	0	0	0	0	0	0	0	na	na	na	na	na
1110	0	1	1	1	Caucasian	MRN_0	MRN_0	MRN	0	MRN_0	MRN_0	0	0	MRN_0	MRN_0	MRN_0	MRN_0	MRN_0	0	0	0	0	0	0	0	0	0	0	0	0	0	na	na	na	na	na
1111	0	1	1	1	Caucasian	MRN_0	MRN_0	MRN	0	MRN_0	MRN_0	0	0	MRN_0	MRN_0	MRN_0	MRN_0	MRN_0	0	0	0	0	0	0	0	0	0	0	0	0	0	na	na	na	na	na
1112	0	1	1	1	Caucasian	MRN_0	MRN_0	MRN	0	MRN_0	MRN_0	0	0	MRN_0	MRN_0	MRN_0	MRN_0	MRN_0	0	0	0	0	0	0	0	0	0	0	0	0	0	na	na	na	na	na
1113	0	1	1	1	Caucasian	MRN_0	MRN_0	MRN	0	MRN_0	MRN_0	0	0	MRN_0	MRN_0	MRN_0	MRN_0	MRN_0	0	0	0	0	0	0	0	0	0	0	0	0	0	na	na	na	na	na
1114	0	0	1	1	Caucasian	MRN_0	MRN_0	MRN	0	MRN_0	MRN_0	0	0	MRN_0	MRN_0	MRN_0	MRN_0	MRN_0	0	0	0	0	0	0	0	0	0	0	0	0	0	na	na	na	na	na
1115	0	0	1	1	Caucasian	MRN_0	MRN_0	MRN	0	MRN_0	MRN_0	0	0	MRN_0	MRN_0	MRN_0	MRN_0	MRN_0	0	0	0	0	0	0	0	0	0	0	0	0	0	na	na	na	na	na
1116	0	1	1	1	Caucasian	MRN_0	MRN_0	MRN	0	MRN_0	MRN_0	0	0	MRN_0	MRN_0	MRN_0	MRN_0	MRN_0	0	0	0	0	0	0	0	0	0	0	0	0	0	na	na	na	na	na
1117	0	1	1	1	Caucasian	MRN_0	MRN_0	MRN	0	MRN_0	MRN_0	0	0	MRN_0	MRN_0	MRN_0	MRN_0	MRN_0	0	0	0	0	0	0	0	0	0	0	0	0	0	na	na	na	na	na
1118	0	0	1	1	Caucasian	MRN_0	MRN_0	MRN	0	MRN_0	MRN_0	0	0	MRN_0	MRN_0	MRN_0	MRN_0	MRN_0	0	0	0	0	0	0	0	0	0	0	0	0	0	na	na	na	na	na
1119	0	0	1	1	Caucasian	MRN_0	MRN_0	MRN	0	MRN_0	MRN_0	0	0	MRN_0	MRN_0	MRN_0	MRN_0	MRN_0	0	0	0	0	0	0	0	0	0	0	0	0	0	na	na	na	na	na
1120	0	0	1	1	Caucasian	MRN_0	MRN_0	MRN	0	MRN_0	MRN_0	0	0	MRN_0	MRN_0	MRN_0	MRN_0	MRN_0	0	0	0	0	0	0	0	0	0	0	0	0	0	na	na	na	na	na
1121	0	0	1	1	Caucasian	MRN_0	MRN_0	MRN	0	MRN_0	MRN_0	0	0	MRN_0	MRN_0	MRN_0	MRN_0	MRN_0	0	0	0	0	0	0	0	0	0	0	0	0	0	na	na	na	na	na
1122	0	0	1	1	Caucasian	MRN_0	MRN_0	MRN	0	MRN_0	MRN_0	0	0	MRN_0	MRN_0	MRN_0	MRN_0	MRN_0	0	0	0	0	0	0	0	0	0	0	0	0	0	na	na	na	na	na
1123	0	0	1	1	Caucasian	MRN_0	MRN_0	MRN	0	MRN_0	MRN_0	0	0	MRN_0	MRN_0	MRN_0	MRN_0	MRN_0	0	0	0	0	0	0	0	0	0	0	0	0	0	na	na	na	na	na
1124	0	0	1	1	Caucasian	MRN_0	MRN_0	MRN	0	MRN_0	MRN_0	0	0	MRN_0	MRN_0	MRN_0	MRN_0	MRN_0	0	0	0	0	0	0	0	0	0	0	0	0	0	na	na	na	na	na
1125	0	1	1	1	Caucasian	MRN_0	MRN_0	MRN	0	MRN_0	MRN_0	0	0	MRN_0	MRN_0	MRN_0	MRN_0	MRN_0	0	0	0	0	0	0	0	0	0	0	0	0	0	na	na	na	na	na
1126	0	1	1	1	Caucasian	rad50_c.280A>C	rad50_p.I94L	rad50	94	rad50_1	rad50_SNP	3	0	MRN_0	MRN_0	MRN_0	MRN_0	MRN_0	0	0	0	0	0	0	0	0	0	0	0	0	0	na	na	na	na	na
1127	0	0	1	1	Caucasian	MRN_0	MRN_0	MRN	0	MRN_0	MRN_0	0	0	MRN_0	MRN_0	MRN_0	MRN_0	MRN_0	0	0	0	0	0	0	0	0	0	0	0	0	0	na	na	na	na	na
1128	0	1	1	1	Caucasian	MRN_0	MRN_0	MRN	0	MRN_0	MRN_0	0	0	MRN_0	MRN_0	MRN_0	MRN_0	MRN_0	0	0	0	0	0	0	0	0	0	0	0	0	0	na	na	na	na	na
1129	0	0	1	1	Caucasian	MRN_0	MRN_0	MRN	0	MRN_0	MRN_0	0	0	MRN_0	MRN_0	MRN_0	MRN_0	MRN_0	0	0	0	0	0	0	0	0	0	0	0	0	0	na	na	na	na	na
1130	0	0	1	1	Caucasian	MRN_0	MRN_0	MRN	0	MRN_0	MRN_0	0	0	MRN_0	MRN_0	MRN_0	MRN_0	MRN_0	0	0	0	0	0	0	0	0	0	0	0	0	0	na	na	na	na	na
1131	0	0	1	1	Caucasian	nbs1_c.1509T>G	nbs1_p.N503K	nbs1	503	nbs1_0	nbs1_MS	5	0	nbs1_0	nbs1_0	nbs1_0	nbs1_0	nbs1_0	0	0	0	0	1	0	0	0	0	0	0	0	0	na	na	na	na	na
1132	0	0	1	1	Caucasian	mre11_c.2109delAAGAAGAAA	mre11_p.*L703Ffs*3	mre11	703	mre11_0	mre11_IFD	5	0	mre11_0	mre11_0	mre11_0	mre11_0	mre11_0	0	0	0	0	1	0	0	0	0	0	0	0	0	na	na	na	na	na
1133	0	1	1	1	Caucasian	MRN_0	MRN_0	MRN	0	MRN_0	MRN_0	0	0	MRN_0	MRN_0	MRN_0	MRN_0	MRN_0	0	0	0	0	0	0	0	0	0	0	0	0	0	na	na	na	na	na
1134	0	1	1	1	Caucasian	MRN_0	MRN_0	MRN	0	MRN_0	MRN_0	0	0	MRN_0	MRN_0	MRN_0	MRN_0	MRN_0	0	0	0	0	0	0	0	0	0	0	0	0	0	na	na	na	na	na
1135	0	1	1	1	Caucasian	MRN_0	MRN_0	MRN	0	MRN_0	MRN_0	0	0	MRN_0	MRN_0	MRN_0	MRN_0	MRN_0	0	0	0	0	0	0	0	0	0	0	0	0	0	na	na	na	na	na
1136	0	1	1	2	East Asian	MRN_0	MRN_0	MRN	0	MRN_0	MRN_0	0	0	MRN_0	MRN_0	MRN_0	MRN_0	MRN_0	0	0	0	0	0	0	0	0	0	0	0	0	0	na	na	na	na	na
1137	0	1	1	1	Caucasian	MRN_0	MRN_0	MRN	0	MRN_0	MRN_0	0	0	MRN_0	MRN_0	MRN_0	MRN_0	MRN_0	0	0	0	0	0	0	0	0	0	0	0	0	0	na	na	na	na	na
1138	0	1	1	1	Caucasian	MRN_0	MRN_0	MRN	0	MRN_0	MRN_0	0	0	MRN_0	MRN_0	MRN_0	MRN_0	MRN_0	0	0	0	0	0	0	0	0	0	0	0	0	0	na	na	na	na	na
1139	0	0	1	1	Caucasian	rad50_c.980G>A	rad50_p.R327H	rad50	327	MRN_0	rad50_SNP	3	0	MRN_0	MRN_0	MRN_0	MRN_0	MRN_0	0	0	0	0	0	0	0	0	0	0	0	0	0	na	na	na	na	na
1140	0	0	1	1	Caucasian	MRN_0	MRN_0	MRN	0	MRN_0	MRN_0	0	0	MRN_0	MRN_0	MRN_0	MRN_0	MRN_0	0	0	0	0	0	0	0	0	0	0	0	0	0	na	na	na	na	na
1141	0	0	1	1	Caucasian	MRN_0	MRN_0	MRN	0	MRN_0	MRN_0	0	0	MRN_0	MRN_0	MRN_0	MRN_0	MRN_0	0	0	0	0	0	0	0	0	0	0	0	0	0	na	na	na	na	na
1142	0	1	1	1	Caucasian	MRN_0	MRN_0	MRN	0	MRN_0	MRN_0	0	0	MRN_0	MRN_0	MRN_0	MRN_0	MRN_0	0	0	0	0	0	0	0	0	0	0	0	0	0	na	na	na	na	na
1143	0	1	1	1	Caucasian	MRN_0	MRN_0	MRN	0	MRN_0	MRN_0	0	0	MRN_0	MRN_0	MRN_0	MRN_0	MRN_0	0	0	0	0	0	0	0	0	0	0	0	0	0	na	na	na	na	na
1144	0	1	1	1	Caucasian	MRN_0	MRN_0	MRN	0	MRN_0	MRN_0	0	0	MRN_0	MRN_0	MRN_0	MRN_0	MRN_0	0	0	0	0	0	0	0	0	0	0	0	0	0	na	na	na	na	na
1145	0	1	1	1	Caucasian	MRN_0	MRN_0	MRN	0	MRN_0	MRN_0	0	0	MRN_0	MRN_0	MRN_0	MRN_0	MRN_0	0	0	0	0	0	0	0	0	0	0	0	0	0	na	na	na	na	na
1146	0	0	1	1	Caucasian	MRN_0	MRN_0	MRN	0	MRN_0	MRN_0	0	0	MRN_0	MRN_0	MRN_0	MRN_0	MRN_0	0	0	0	0	0	0	0	0	0	0	0	0	0	na	na	na	na	na
1147	0	0	1	1	Caucasian	MRN_0	MRN_0	MRN	0	MRN_0	MRN_0	0	0	MRN_0	MRN_0	MRN_0	MRN_0	MRN_0	0	0	0	0	0	0	0	0	0	0	0	0	0	na	na	na	na	na
1148	0	0	1	1	Caucasian	MRN_0	MRN_0	MRN	0	MRN_0	MRN_0	0	0	MRN_0	MRN_0	MRN_0	MRN_0	MRN_0	0	0	0	0	0	0	0	0	0	0	0	0	0	na	na	na	na	na
1149	0	0	1	1	Caucasian	MRN_0	MRN_0	MRN	0	MRN_0	MRN_0	0	0	MRN_0	MRN_0	MRN_0	MRN_0	MRN_0	0	0	0	0	0	0	0	0	0	0	0	0	0	na	na	na	na	na
1150	0	0	1	1	Caucasian	MRN_0	MRN_0	MRN	0	MRN_0	MRN_0	0	0	MRN_0	MRN_0	MRN_0	MRN_0	MRN_0	0	0	0	0	0	0	0	0	0	0	0	0	0	na	na	na	na	na
1151	0	0	1	1	Caucasian	MRN_0	MRN_0	MRN	0	MRN_0	MRN_0	0	0	MRN_0	MRN_0	MRN_0	MRN_0	MRN_0	0	0	0	0	0	0	0	0	0	0	0	0	0	na	na	na	na	na
1152	0	0	1	1	Caucasian	MRN_0	MRN_0	MRN	0	MRN_0	MRN_0	0	0	MRN_0	MRN_0	MRN_0	MRN_0	MRN_0	0	0	0	0	0	0	0	0	0	0	0	0	0	na	na	na	na	na
1153	0	1	1	1	Caucasian	MRN_0	MRN_0	MRN	0	MRN_0	MRN_0	0	0	MRN_0	MRN_0	MRN_0	MRN_0	MRN_0	0	0	0	0	0	0	0	0	0	0	0	0	0	na	na	na	na	na
1154	0	1	1	2	East Asian	MRN_0	MRN_0	MRN	0	MRN_0	MRN_0	0	0	MRN_0	MRN_0	MRN_0	MRN_0	MRN_0	0	0	0	0	0	0	0	0	0	0	0	0	0	na	na	na	na	na
1155	0	1	1	1	Caucasian	MRN_0	MRN_0	MRN	0	MRN_0	MRN_0	0	0	MRN_0	MRN_0	MRN_0	MRN_0	MRN_0	0	0	0	0	0	0	0	0	0	0	0	0	0	na	na	na	na	na
1156	0	1	1	1	Caucasian	MRN_0	MRN_0	MRN	0	MRN_0	MRN_0	0	0	MRN_0	MRN_0	MRN_0	MRN_0	MRN_0	0	0	0	0	0	0	0	0	0	0	0	0	0	na	na	na	na	na
1157	0	1	1	1	Caucasian	MRN_0	MRN_0	MRN	0	MRN_0	MRN_0	0	0	MRN_0	MRN_0	MRN_0	MRN_0	MRN_0	0	0	0	0	0	0	0	0	0	0	0	0	0	na	na	na	na	na
1158	0	0	1	2	East Asian	MRN_0	MRN_0	MRN	0	MRN_0	MRN_0	0	0	MRN_0	MRN_0	MRN_0	MRN_0	MRN_0	0	0	0	0	0	0	0	0	0	0	0	0	0	na	na	na	na	na
1159	0	0	1	1	Caucasian	MRN_0	MRN_0	MRN	0	MRN_0	MRN_0	0	0	MRN_0	MRN_0	MRN_0	MRN_0	MRN_0	0	0	0	0	0	0	0	0	0	0	0	0	0	na	na	na	na	na
1160	0	1	1	4	Latina	MRN_0	MRN_0	MRN	0	MRN_0	MRN_0	0	0	MRN_0	MRN_0	MRN_0	MRN_0	MRN_0	0	0	0	0	0	0	0	0	0	0	0	0	0	na	na	na	na	na
1161	0	1	1	1	Caucasian	MRN_0	MRN_0	MRN	0	MRN_0	MRN_0	0	0	MRN_0	MRN_0	MRN_0	MRN_0	MRN_0	0	0	0	0	0	0	0	0	0	0	0	0	0	na	na	na	na	na
1162	0	1	1	1	Caucasian	MRN_0	MRN_0	MRN	0	MRN_0	MRN_0	0	0	MRN_0	MRN_0	MRN_0	MRN_0	MRN_0	0	0	0	0	0	0	0	0	0	0	0	0	0	na	na	na	na	na
1163	0	0	1	1	Caucasian	MRN_0	MRN_0	MRN	0	MRN_0	MRN_0	0	0	MRN_0	MRN_0	MRN_0	MRN_0	MRN_0	0	0	0	0	0	0	0	0	0	0	0	0	0	na	na	na	na	na
1164	0	1	1	1	Caucasian	MRN_0	MRN_0	MRN	0	MRN_0	MRN_0	0	0	MRN_0	MRN_0	MRN_0	MRN_0	MRN_0	0	0	0	0	0	0	0	0	0	0	0	0	0	na	na	na	na	na
1165	0	1	1	1	Caucasian	MRN_0	MRN_0	MRN	0	MRN_0	MRN_0	0	0	MRN_0	MRN_0	MRN_0	MRN_0	MRN_0	0	0	0	0	0	0	0	0	0	0	0	0	0	na	na	na	na	na
1166	0	1	1	2	East Asian	MRN_0	MRN_0	MRN	0	MRN_0	MRN_0	0	0	MRN_0	MRN_0	MRN_0	MRN_0	MRN_0	0	0	0	0	0	0	0	0	0	0	0	0	0	na	na	na	na	na
1167	0	0	1	1	Caucasian	MRN_0	MRN_0	MRN	0	MRN_0	MRN_0	0	0	MRN_0	MRN_0	MRN_0	MRN_0	MRN_0	0	0	0	0	0	0	0	0	0	0	0	0	0	na	na	na	na	na
1168	0	1	1	1	Caucasian	MRN_0	MRN_0	MRN	0	MRN_0	MRN_0	0	0	MRN_0	MRN_0	MRN_0	MRN_0	MRN_0	0	0	0	0	0	0	0	0	0	0	0	0	0	na	na	na	na	na
1169	0	1	1	1	Caucasian	MRN_0	MRN_0	MRN	0	MRN_0	MRN_0	0	0	MRN_0	MRN_0	MRN_0	MRN_0	MRN_0	0	0	0	0	0	0	0	0	0	0	0	0	0	na	na	na	na	na
1170	0	1	1	1	Caucasian	MRN_0	MRN_0	MRN	0	MRN_0	MRN_0	0	0	MRN_0	MRN_0	MRN_0	MRN_0	MRN_0	0	0	0	0	0	0	0	0	0	0	0	0	0	na	na	na	na	na
1171	0	1	1	1	Caucasian	MRN_0	MRN_0	MRN	0	MRN_0	MRN_0	0	0	MRN_0	MRN_0	MRN_0	MRN_0	MRN_0	0	0	0	0	0	0	0	0	0	0	0	0	0	na	na	na	na	na
1172	0	1	1	1	Caucasian	MRN_0	MRN_0	MRN	0	MRN_0	MRN_0	0	0	MRN_0	MRN_0	MRN_0	MRN_0	MRN_0	0	0	0	0	0	0	0	0	0	0	0	0	0	na	na	na	na	na
1173	0	0	1	1	Caucasian	MRN_0	MRN_0	MRN	0	MRN_0	MRN_0	0	0	MRN_0	MRN_0	MRN_0	MRN_0	MRN_0	0	0	0	0	0	0	0	0	0	0	0	0	0	na	na	na	na	na
1174	0	1	1	1	Caucasian	MRN_0	MRN_0	MRN	0	MRN_0	MRN_0	0	0	MRN_0	MRN_0	MRN_0	MRN_0	MRN_0	0	0	0	0	0	0	0	0	0	0	0	0	0	na	na	na	na	na
1175	0	1	1	1	Caucasian	MRN_0	MRN_0	MRN	0	MRN_0	MRN_0	0	0	MRN_0	MRN_0	MRN_0	MRN_0	MRN_0	0	0	0	0	0	0	0	0	0	0	0	0	0	na	na	na	na	na
1176	0	1	1	1	Caucasian	MRN_0	MRN_0	MRN	0	MRN_0	MRN_0	0	0	MRN_0	MRN_0	MRN_0	MRN_0	MRN_0	0	0	0	0	0	0	0	0	0	0	0	0	0	na	na	na	na	na
1177	0	1	1	1	Caucasian	MRN_0	MRN_0	MRN	0	MRN_0	MRN_0	0	0	MRN_0	MRN_0	MRN_0	MRN_0	MRN_0	0	0	0	0	0	0	0	0	0	0	0	0	0	na	na	na	na	na
1178	0	0	1	1	Caucasian	MRN_0	MRN_0	MRN	0	MRN_0	MRN_0	0	0	MRN_0	MRN_0	MRN_0	MRN_0	MRN_0	0	0	0	0	0	0	0	0	0	0	0	0	0	na	na	na	na	na
1179	0	0	1	1	Caucasian	MRN_0	MRN_0	MRN	0	MRN_0	MRN_0	0	0	MRN_0	MRN_0	MRN_0	MRN_0	MRN_0	0	0	0	0	0	0	0	0	0	0	0	0	0	na	na	na	na	na
1180	0	1	1	1	Caucasian	MRN_0	MRN_0	MRN	0	MRN_0	MRN_0	0	0	MRN_0	MRN_0	MRN_0	MRN_0	MRN_0	0	0	0	0	0	0	0	0	0	0	0	0	0	na	na	na	na	na
1181	0	1	1	1	Caucasian	mre11_c.1074A>G	mre11_p.P358P	mre11	358	mre11_1	mre11_S	5	0	mre11_0	mre11_0	mre11_0	mre11_0	mre11_0	1	0	0	0	0	0	0	0	0	0	0	0	0	na	na	na	na	na
1182	0	1	1	1	Caucasian	MRN_0	MRN_0	MRN	0	MRN_0	MRN_0	0	0	MRN_0	MRN_0	MRN_0	MRN_0	MRN_0	0	0	0	0	0	0	0	0	0	0	0	0	0	na	na	na	na	na
1183	0	0	1	1	Caucasian	MRN_0	MRN_0	MRN	0	MRN_0	MRN_0	0	0	MRN_0	MRN_0	MRN_0	MRN_0	MRN_0	0	0	0	0	0	0	0	0	0	0	0	0	0	na	na	na	na	na
1184	0	1	1	1	Caucasian	MRN_0	MRN_0	MRN	0	MRN_0	MRN_0	0	0	MRN_0	MRN_0	MRN_0	MRN_0	MRN_0	0	0	0	0	0	0	0	0	0	0	0	0	0	na	na	na	na	na
1185	0	1	1	1	Caucasian	MRN_0	MRN_0	MRN	0	MRN_0	MRN_0	0	0	MRN_0	MRN_0	MRN_0	MRN_0	MRN_0	0	0	0	0	0	0	0	0	0	0	0	0	0	na	na	na	na	na
1186	0	0	1	1	Caucasian	MRN_0	MRN_0	MRN	0	MRN_0	MRN_0	0	0	MRN_0	MRN_0	MRN_0	MRN_0	MRN_0	0	0	0	0	0	0	0	0	0	0	0	0	0	na	na	na	na	na
1187	0	1	1	1	Caucasian	rad50_c.2288G>A	rad50_p.R763H	rad50	763	rad50_0	rad50_MS	5	0	MRN_0	MRN_0	MRN_0	MRN_0	MRN_0	0	0	0	0	1	0	0	0	0	0	0	0	0	na	na	na	na	na
1188	0	0	1	1	Caucasian	MRN_0	MRN_0	MRN	0	MRN_0	MRN_0	0	0	MRN_0	MRN_0	MRN_0	MRN_0	MRN_0	0	0	0	0	0	0	0	0	0	0	0	0	0	na	na	na	na	na
1189	0	1	1	1	Caucasian	MRN_0	MRN_0	MRN	0	MRN_0	MRN_0	0	0	MRN_0	MRN_0	MRN_0	MRN_0	MRN_0	0	0	0	0	0	0	0	0	0	0	0	0	0	na	na	na	na	na
1190	0	0	1	1	Caucasian	MRN_0	MRN_0	MRN	0	MRN_0	MRN_0	0	0	MRN_0	MRN_0	MRN_0	MRN_0	MRN_0	0	0	0	0	0	0	0	0	0	0	0	0	0	na	na	na	na	na
1191	0	1	1	1	Caucasian	nbs1_c.1176A>G	nbs1_p.K392K	nbs1	392	nbs1_0	nbs1_S	5	0	nbs1_0	nbs1_0	nbs1_0	nbs1_0	nbs1_0	1	0	0	0	0	0	0	0	0	0	0	0	0	na	na	na	na	na
1192	0	1	1	1	Caucasian	MRN_0	MRN_0	MRN	0	MRN_0	MRN_0	0	0	MRN_0	MRN_0	MRN_0	MRN_0	MRN_0	0	0	0	0	0	0	0	0	0	0	0	0	0	na	na	na	na	na
1193	0	1	1	1	Caucasian	MRN_0	MRN_0	MRN	0	MRN_0	MRN_0	0	0	MRN_0	MRN_0	MRN_0	MRN_0	MRN_0	0	0	0	0	0	0	0	0	0	0	0	0	0	na	na	na	na	na
1194	0	0	1	2	East Asian	MRN_0	MRN_0	MRN	0	MRN_0	MRN_0	0	0	MRN_0	MRN_0	MRN_0	MRN_0	MRN_0	0	0	0	0	0	0	0	0	0	0	0	0	0	na	na	na	na	na
1195	0	0	1	1	Caucasian	MRN_0	MRN_0	MRN	0	MRN_0	MRN_0	0	0	MRN_0	MRN_0	MRN_0	MRN_0	MRN_0	0	0	0	0	0	0	0	0	0	0	0	0	0	na	na	na	na	na
1196	0	1	1	2	East Asian	MRN_0	MRN_0	MRN	0	MRN_0	MRN_0	0	0	MRN_0	MRN_0	MRN_0	MRN_0	MRN_0	0	0	0	0	0	0	0	0	0	0	0	0	0	na	na	na	na	na
1197	0	1	1	1	Caucasian	MRN_0	MRN_0	MRN	0	MRN_0	MRN_0	0	0	MRN_0	MRN_0	MRN_0	MRN_0	MRN_0	0	0	0	0	0	0	0	0	0	0	0	0	0	na	na	na	na	na
1198	0	1	1	1	Caucasian	MRN_0	MRN_0	MRN	0	MRN_0	MRN_0	0	0	MRN_0	MRN_0	MRN_0	MRN_0	MRN_0	0	0	0	0	0	0	0	0	0	0	0	0	0	na	na	na	na	na
1199	0	1	1	2	East Asian	MRN_0	MRN_0	MRN	0	MRN_0	MRN_0	0	0	MRN_0	MRN_0	MRN_0	MRN_0	MRN_0	0	0	0	0	0	0	0	0	0	0	0	0	0	na	na	na	na	na
1200	0	1	1	1	Caucasian	nbs1_c.1720 T>A	nbs1_p.L574I	nbs1	574	nbs1_0	nbs1_MS	5	0	nbs1_0	nbs1_0	nbs1_0	nbs1_0	nbs1_0	0	0	0	0	1	0	0	0	0	0	0	0	0	na	na	na	na	na
1201	0	1	1	1	Caucasian	MRN_0	MRN_0	MRN	0	MRN_0	MRN_0	0	0	MRN_0	MRN_0	MRN_0	MRN_0	MRN_0	0	0	0	0	0	0	0	0	0	0	0	0	0	na	na	na	na	na
1202	0	1	1	4	Latina	mre11_c.259C>T	mre11_p.R87W	mre11	0	mre11_1	mre11_MS	5	0	MRN_0	MRN_0	MRN_0	MRN_0	MRN_0	0	0	0	0	1	1	1	6	1	6	0	0	0	C65	C15	0	0.999	1
1203	0	0	1	1	Caucasian	MRN_0	MRN_0	MRN	0	MRN_0	MRN_0	0	0	MRN_0	MRN_0	MRN_0	MRN_0	MRN_0	0	0	0	0	0	0	0	0	0	0	0	0	0	na	na	na	na	na
1204	0	1	1	1	Caucasian	MRN_0	MRN_0	MRN	0	MRN_0	MRN_0	0	0	MRN_0	MRN_0	MRN_0	MRN_0	MRN_0	0	0	0	0	0	0	0	0	0	0	0	0	0	na	na	na	na	na
1205	0	0	1	1	Caucasian	rad50_c.280A>C	rad50_p.I94L	rad50	94	rad50_1	rad50_SNP	3	0	MRN_0	MRN_0	MRN_0	MRN_0	MRN_0	0	0	0	0	0	0	0	0	0	0	0	0	0	na	na	na	na	na
1206	0	1	1	1	Caucasian	MRN_0	MRN_0	MRN	0	MRN_0	MRN_0	0	0	MRN_0	MRN_0	MRN_0	MRN_0	MRN_0	0	0	0	0	0	0	0	0	0	0	0	0	0	na	na	na	na	na
1207	0	0	1	2	East Asian	mre11_c.21-12T>C	mre11_NA	mre11	6.8	mre11_0	mre11_I	5	0	mre11_0	mre11_0	mre11_0	mre11_0	mre11_0	0	1	0	0	0	0	0	0	0	0	0	0	0	na	na	na	na	na
1208	0	1	1	1	Caucasian	MRN_0	MRN_0	MRN	0	MRN_0	MRN_0	0	0	MRN_0	MRN_0	MRN_0	MRN_0	MRN_0	0	0	0	0	0	0	0	0	0	0	0	0	0	na	na	na	na	na
1209	0	1	1	1	Caucasian	MRN_0	MRN_0	MRN	0	MRN_0	MRN_0	0	0	MRN_0	MRN_0	MRN_0	MRN_0	MRN_0	0	0	0	0	0	0	0	0	0	0	0	0	0	na	na	na	na	na
1210	0	1	1	1	Caucasian	MRN_0	MRN_0	MRN	0	MRN_0	MRN_0	0	0	MRN_0	MRN_0	MRN_0	MRN_0	MRN_0	0	0	0	0	0	0	0	0	0	0	0	0	0	na	na	na	na	na
1211	0	1	1	1	Caucasian	MRN_0	MRN_0	MRN	0	MRN_0	MRN_0	0	0	MRN_0	MRN_0	MRN_0	MRN_0	MRN_0	0	0	0	0	0	0	0	0	0	0	0	0	0	na	na	na	na	na
1212	0	1	1	1	Caucasian	MRN_0	MRN_0	MRN	0	MRN_0	MRN_0	0	0	MRN_0	MRN_0	MRN_0	MRN_0	MRN_0	0	0	0	0	0	0	0	0	0	0	0	0	0	na	na	na	na	na
1213	0	1	1	2	East Asian	rad50_c.3790C>T	rad50_p.L1264F	rad50	1264	rad50_1	rad50_MS	4	0	MRN_0	MRN_0	MRN_0	MRN_0	MRN_0	0	0	0	0	0	0	0	0	0	0	0	0	0	na	na	na	na	na
1214	0	1	1	1	Caucasian	MRN_0	MRN_0	MRN	0	MRN_0	MRN_0	0	0	MRN_0	MRN_0	MRN_0	MRN_0	MRN_0	0	0	0	0	0	0	0	0	0	0	0	0	0	na	na	na	na	na
1215	0	1	1	1	Caucasian	MRN_0	MRN_0	MRN	0	MRN_0	MRN_0	0	0	MRN_0	MRN_0	MRN_0	MRN_0	MRN_0	0	0	0	0	0	0	0	0	0	0	0	0	0	na	na	na	na	na
1216	0	1	1	1	Caucasian	MRN_0	MRN_0	MRN	0	MRN_0	MRN_0	0	0	MRN_0	MRN_0	MRN_0	MRN_0	MRN_0	0	0	0	0	0	0	0	0	0	0	0	0	0	na	na	na	na	na
1217	0	1	1	2	East Asian	MRN_0	MRN_0	MRN	0	MRN_0	MRN_0	0	0	MRN_0	MRN_0	MRN_0	MRN_0	MRN_0	0	0	0	0	0	0	0	0	0	0	0	0	0	na	na	na	na	na
1218	0	0	1	1	Caucasian	MRN_0	MRN_0	MRN	0	MRN_0	MRN_0	0	0	MRN_0	MRN_0	MRN_0	MRN_0	MRN_0	0	0	0	0	0	0	0	0	0	0	0	0	0	na	na	na	na	na
1219	0	1	1	1	Caucasian	MRN_0	MRN_0	MRN	0	MRN_0	MRN_0	0	0	MRN_0	MRN_0	MRN_0	MRN_0	MRN_0	0	0	0	0	0	0	0	0	0	0	0	0	0	na	na	na	na	na
1220	0	0	1	1	Caucasian	MRN_0	MRN_0	MRN	0	MRN_0	MRN_0	0	0	MRN_0	MRN_0	MRN_0	MRN_0	MRN_0	0	0	0	0	0	0	0	0	0	0	0	0	0	na	na	na	na	na
1221	0	0	1	1	Caucasian	MRN_0	MRN_0	MRN	0	MRN_0	MRN_0	0	0	MRN_0	MRN_0	MRN_0	MRN_0	MRN_0	0	0	0	0	0	0	0	0	0	0	0	0	0	na	na	na	na	na
1222	0	1	1	1	Caucasian	MRN_0	MRN_0	MRN	0	MRN_0	MRN_0	0	0	MRN_0	MRN_0	MRN_0	MRN_0	MRN_0	0	0	0	0	0	0	0	0	0	0	0	0	0	na	na	na	na	na
1223	0	1	1	1	Caucasian	MRN_0	MRN_0	MRN	0	MRN_0	MRN_0	0	0	MRN_0	MRN_0	MRN_0	MRN_0	MRN_0	0	0	0	0	0	0	0	0	0	0	0	0	0	na	na	na	na	na
1224	0	1	1	1	Caucasian	MRN_0	MRN_0	MRN	0	MRN_0	MRN_0	0	0	MRN_0	MRN_0	MRN_0	MRN_0	MRN_0	0	0	0	0	0	0	0	0	0	0	0	0	0	na	na	na	na	na
1225	0	1	1	1	Caucasian	MRN_0	MRN_0	MRN	0	MRN_0	MRN_0	0	0	MRN_0	MRN_0	MRN_0	MRN_0	MRN_0	0	0	0	0	0	0	0	0	0	0	0	0	0	na	na	na	na	na
1226	0	1	1	2	East Asian	MRN_0	MRN_0	MRN	0	MRN_0	MRN_0	0	0	MRN_0	MRN_0	MRN_0	MRN_0	MRN_0	0	0	0	0	0	0	0	0	0	0	0	0	0	na	na	na	na	na
1227	0	1	1	1	Caucasian	MRN_0	MRN_0	MRN	0	MRN_0	MRN_0	0	0	MRN_0	MRN_0	MRN_0	MRN_0	MRN_0	0	0	0	0	0	0	0	0	0	0	0	0	0	na	na	na	na	na
1228	0	1	1	1	Caucasian	MRN_0	MRN_0	MRN	0	MRN_0	MRN_0	0	0	MRN_0	MRN_0	MRN_0	MRN_0	MRN_0	0	0	0	0	0	0	0	0	0	0	0	0	0	na	na	na	na	na
1229	0	1	1	2	East Asian	MRN_0	MRN_0	MRN	0	MRN_0	MRN_0	0	0	MRN_0	MRN_0	MRN_0	MRN_0	MRN_0	0	0	0	0	0	0	0	0	0	0	0	0	0	na	na	na	na	na
1230	0	0	1	1	Caucasian	MRN_0	MRN_0	MRN	0	MRN_0	MRN_0	0	0	MRN_0	MRN_0	MRN_0	MRN_0	MRN_0	0	0	0	0	0	0	0	0	0	0	0	0	0	na	na	na	na	na
1231	0	1	1	1	Caucasian	MRN_0	MRN_0	MRN	0	MRN_0	MRN_0	0	0	MRN_0	MRN_0	MRN_0	MRN_0	MRN_0	0	0	0	0	0	0	0	0	0	0	0	0	0	na	na	na	na	na
1232	0	1	1	1	Caucasian	MRN_0	MRN_0	MRN	0	MRN_0	MRN_0	0	0	MRN_0	MRN_0	MRN_0	MRN_0	MRN_0	0	0	0	0	0	0	0	0	0	0	0	0	0	na	na	na	na	na
1233	0	1	1	1	Caucasian	MRN_0	MRN_0	MRN	0	MRN_0	MRN_0	0	0	MRN_0	MRN_0	MRN_0	MRN_0	MRN_0	0	0	0	0	0	0	0	0	0	0	0	0	0	na	na	na	na	na
1234	0	1	1	1	Caucasian	rad50_c.379G>A	rad50_p.V127I	rad50	127	rad50_1	rad50_MS	4	0	MRN_0	MRN_0	MRN_0	MRN_0	MRN_0	0	0	0	0	0	0	0	0	0	0	0	0	0	na	na	na	na	na
1235	0	1	1	1	Caucasian	MRN_0	MRN_0	MRN	0	MRN_0	MRN_0	0	0	MRN_0	MRN_0	MRN_0	MRN_0	MRN_0	0	0	0	0	0	0	0	0	0	0	0	0	0	na	na	na	na	na
1236	0	1	1	1	Caucasian	MRN_0	MRN_0	MRN	0	MRN_0	MRN_0	0	0	MRN_0	MRN_0	MRN_0	MRN_0	MRN_0	0	0	0	0	0	0	0	0	0	0	0	0	0	na	na	na	na	na
1237	0	1	1	1	Caucasian	MRN_0	MRN_0	MRN	0	MRN_0	MRN_0	0	0	MRN_0	MRN_0	MRN_0	MRN_0	MRN_0	0	0	0	0	0	0	0	0	0	0	0	0	0	na	na	na	na	na
1238	0	1	1	1	Caucasian	MRN_0	MRN_0	MRN	0	MRN_0	MRN_0	0	0	MRN_0	MRN_0	MRN_0	MRN_0	MRN_0	0	0	0	0	0	0	0	0	0	0	0	0	0	na	na	na	na	na
1239	0	1	1	1	Caucasian	MRN_0	MRN_0	MRN	0	MRN_0	MRN_0	0	0	MRN_0	MRN_0	MRN_0	MRN_0	MRN_0	0	0	0	0	0	0	0	0	0	0	0	0	0	na	na	na	na	na
1240	0	0	1	1	Caucasian	MRN_0	MRN_0	MRN	0	MRN_0	MRN_0	0	0	MRN_0	MRN_0	MRN_0	MRN_0	MRN_0	0	0	0	0	0	0	0	0	0	0	0	0	0	na	na	na	na	na
1241	0	0	1	1	Caucasian	MRN_0	MRN_0	MRN	0	MRN_0	MRN_0	0	0	MRN_0	MRN_0	MRN_0	MRN_0	MRN_0	0	0	0	0	0	0	0	0	0	0	0	0	0	na	na	na	na	na
1242	0	1	1	2	East Asian	MRN_0	MRN_0	MRN	0	MRN_0	MRN_0	0	0	MRN_0	MRN_0	MRN_0	MRN_0	MRN_0	0	0	0	0	0	0	0	0	0	0	0	0	0	na	na	na	na	na
1243	0	1	1	2	East Asian	mre11_c.1443A>G	mre11_p.T481T	mre11	481	mre11_1	mre11_S	5	0	mre11_0	mre11_0	mre11_0	mre11_0	mre11_0	1	0	0	0	0	0	0	0	0	0	0	0	0	na	na	na	na	na
1244	0	1	1	1	Caucasian	MRN_0	MRN_0	MRN	0	MRN_0	MRN_0	0	0	MRN_0	MRN_0	MRN_0	MRN_0	MRN_0	0	0	0	0	0	0	0	0	0	0	0	0	0	na	na	na	na	na
1245	0	0	1	1	Caucasian	MRN_0	MRN_0	MRN	0	MRN_0	MRN_0	0	0	MRN_0	MRN_0	MRN_0	MRN_0	MRN_0	0	0	0	0	0	0	0	0	0	0	0	0	0	na	na	na	na	na
1246	0	1	1	1	Caucasian	MRN_0	MRN_0	MRN	0	MRN_0	MRN_0	0	0	MRN_0	MRN_0	MRN_0	MRN_0	MRN_0	0	0	0	0	0	0	0	0	0	0	0	0	0	na	na	na	na	na
1247	0	1	1	1	Caucasian	MRN_0	MRN_0	MRN	0	MRN_0	MRN_0	0	0	MRN_0	MRN_0	MRN_0	MRN_0	MRN_0	0	0	0	0	0	0	0	0	0	0	0	0	0	na	na	na	na	na
1248	0	1	1	1	Caucasian	MRN_0	MRN_0	MRN	0	MRN_0	MRN_0	0	0	MRN_0	MRN_0	MRN_0	MRN_0	MRN_0	0	0	0	0	0	0	0	0	0	0	0	0	0	na	na	na	na	na
1249	0	1	1	1	Caucasian	MRN_0	MRN_0	MRN	0	MRN_0	MRN_0	0	0	MRN_0	MRN_0	MRN_0	MRN_0	MRN_0	0	0	0	0	0	0	0	0	0	0	0	0	0	na	na	na	na	na
1250	0	1	1	1	Caucasian	MRN_0	MRN_0	MRN	0	MRN_0	MRN_0	0	0	MRN_0	MRN_0	MRN_0	MRN_0	MRN_0	0	0	0	0	0	0	0	0	0	0	0	0	0	na	na	na	na	na
1251	0	1	1	1	Caucasian	rad50_c.280A>C	rad50_p.I94L	rad50	94	rad50_1	rad50_SNP	3	0	MRN_0	MRN_0	MRN_0	MRN_0	MRN_0	0	0	0	0	0	0	0	0	0	0	0	0	0	na	na	na	na	na
1252	0	1	1	1	Caucasian	MRN_0	MRN_0	MRN	0	MRN_0	MRN_0	0	0	MRN_0	MRN_0	MRN_0	MRN_0	MRN_0	0	0	0	0	0	0	0	0	0	0	0	0	0	na	na	na	na	na
1253	0	1	1	1	Caucasian	MRN_0	MRN_0	MRN	0	MRN_0	MRN_0	0	0	MRN_0	MRN_0	MRN_0	MRN_0	MRN_0	0	0	0	0	0	0	0	0	0	0	0	0	0	na	na	na	na	na
1254	0	0	1	1	Caucasian	MRN_0	MRN_0	MRN	0	MRN_0	MRN_0	0	0	MRN_0	MRN_0	MRN_0	MRN_0	MRN_0	0	0	0	0	0	0	0	0	0	0	0	0	0	na	na	na	na	na
1255	0	0	1	1	Caucasian	MRN_0	MRN_0	MRN	0	MRN_0	MRN_0	0	0	MRN_0	MRN_0	MRN_0	MRN_0	MRN_0	0	0	0	0	0	0	0	0	0	0	0	0	0	na	na	na	na	na
1256	0	0	1	1	Caucasian	MRN_0	MRN_0	MRN	0	MRN_0	MRN_0	0	0	MRN_0	MRN_0	MRN_0	MRN_0	MRN_0	0	0	0	0	0	0	0	0	0	0	0	0	0	na	na	na	na	na
1257	0	1	1	1	Caucasian	MRN_0	MRN_0	MRN	0	MRN_0	MRN_0	0	0	MRN_0	MRN_0	MRN_0	MRN_0	MRN_0	0	0	0	0	0	0	0	0	0	0	0	0	0	na	na	na	na	na
1258	0	1	1	1	Caucasian	MRN_0	MRN_0	MRN	0	MRN_0	MRN_0	0	0	MRN_0	MRN_0	MRN_0	MRN_0	MRN_0	0	0	0	0	0	0	0	0	0	0	0	0	0	na	na	na	na	na
1259	0	1	1	1	Caucasian	MRN_0	MRN_0	MRN	0	MRN_0	MRN_0	0	0	MRN_0	MRN_0	MRN_0	MRN_0	MRN_0	0	0	0	0	0	0	0	0	0	0	0	0	0	na	na	na	na	na
1260	0	0	1	1	Caucasian	rad50_c.980G>A	rad50_p.R327H	rad50	327	MRN_0	rad50_SNP	3	0	MRN_0	MRN_0	MRN_0	MRN_0	MRN_0	0	0	0	0	0	0	0	0	0	0	0	0	0	na	na	na	na	na
1261	0	1	1	2	East Asian	MRN_0	MRN_0	MRN	0	MRN_0	MRN_0	0	0	MRN_0	MRN_0	MRN_0	MRN_0	MRN_0	0	0	0	0	0	0	0	0	0	0	0	0	0	na	na	na	na	na
1262	0	0	1	1	Caucasian	MRN_0	MRN_0	MRN	0	MRN_0	MRN_0	0	0	MRN_0	MRN_0	MRN_0	MRN_0	MRN_0	0	0	0	0	0	0	0	0	0	0	0	0	0	na	na	na	na	na
1263	0	0	1	1	Caucasian	MRN_0	MRN_0	MRN	0	MRN_0	MRN_0	0	0	MRN_0	MRN_0	MRN_0	MRN_0	MRN_0	0	0	0	0	0	0	0	0	0	0	0	0	0	na	na	na	na	na
1264	0	1	1	2	East Asian	MRN_0	MRN_0	MRN	0	MRN_0	MRN_0	0	0	MRN_0	MRN_0	MRN_0	MRN_0	MRN_0	0	0	0	0	0	0	0	0	0	0	0	0	0	na	na	na	na	na
1265	0	1	1	1	Caucasian	MRN_0	MRN_0	MRN	0	MRN_0	MRN_0	0	0	MRN_0	MRN_0	MRN_0	MRN_0	MRN_0	0	0	0	0	0	0	0	0	0	0	0	0	0	na	na	na	na	na
1266	0	1	1	1	Caucasian	MRN_0	MRN_0	MRN	0	MRN_0	MRN_0	0	0	MRN_0	MRN_0	MRN_0	MRN_0	MRN_0	0	0	0	0	0	0	0	0	0	0	0	0	0	na	na	na	na	na
1267	0	1	1	1	Caucasian	MRN_0	MRN_0	MRN	0	MRN_0	MRN_0	0	0	MRN_0	MRN_0	MRN_0	MRN_0	MRN_0	0	0	0	0	0	0	0	0	0	0	0	0	0	na	na	na	na	na
1268	0	1	1	4	Latina	rad50_c.2025C>T	rad50_p.D675D	rad50	675	rad50_1	rad50_SNP	2	0	MRN_0	MRN_0	MRN_0	MRN_0	MRN_0	0	0	0	0	0	0	0	0	0	0	0	0	0	na	na	na	na	na
1269	0	1	1	1	Caucasian	MRN_0	MRN_0	MRN	0	MRN_0	MRN_0	0	0	MRN_0	MRN_0	MRN_0	MRN_0	MRN_0	0	0	0	0	0	0	0	0	0	0	0	0	0	na	na	na	na	na
1270	0	1	1	1	Caucasian	MRN_0	MRN_0	MRN	0	MRN_0	MRN_0	0	0	MRN_0	MRN_0	MRN_0	MRN_0	MRN_0	0	0	0	0	0	0	0	0	0	0	0	0	0	na	na	na	na	na
1271	0	1	1	1	Caucasian	MRN_0	MRN_0	MRN	0	MRN_0	MRN_0	0	0	MRN_0	MRN_0	MRN_0	MRN_0	MRN_0	0	0	0	0	0	0	0	0	0	0	0	0	0	na	na	na	na	na
1272	0	1	1	1	Caucasian	MRN_0	MRN_0	MRN	0	MRN_0	MRN_0	0	0	MRN_0	MRN_0	MRN_0	MRN_0	MRN_0	0	0	0	0	0	0	0	0	0	0	0	0	0	na	na	na	na	na
1273	0	1	1	1	Caucasian	MRN_0	MRN_0	MRN	0	MRN_0	MRN_0	0	0	MRN_0	MRN_0	MRN_0	MRN_0	MRN_0	0	0	0	0	0	0	0	0	0	0	0	0	0	na	na	na	na	na
1274	0	1	1	1	Caucasian	MRN_0	MRN_0	MRN	0	MRN_0	MRN_0	0	0	MRN_0	MRN_0	MRN_0	MRN_0	MRN_0	0	0	0	0	0	0	0	0	0	0	0	0	0	na	na	na	na	na
1275	0	1	1	1	Caucasian	MRN_0	MRN_0	MRN	0	MRN_0	MRN_0	0	0	MRN_0	MRN_0	MRN_0	MRN_0	MRN_0	0	0	0	0	0	0	0	0	0	0	0	0	0	na	na	na	na	na
1276	0	1	1	1	Caucasian	MRN_0	MRN_0	MRN	0	MRN_0	MRN_0	0	0	MRN_0	MRN_0	MRN_0	MRN_0	MRN_0	0	0	0	0	0	0	0	0	0	0	0	0	0	na	na	na	na	na
1277	0	1	1	1	Caucasian	MRN_0	MRN_0	MRN	0	MRN_0	MRN_0	0	0	MRN_0	MRN_0	MRN_0	MRN_0	MRN_0	0	0	0	0	0	0	0	0	0	0	0	0	0	na	na	na	na	na
1278	0	1	1	1	Caucasian	MRN_0	MRN_0	MRN	0	MRN_0	MRN_0	0	0	MRN_0	MRN_0	MRN_0	MRN_0	MRN_0	0	0	0	0	0	0	0	0	0	0	0	0	0	na	na	na	na	na
1279	0	1	1	1	Caucasian	MRN_0	MRN_0	MRN	0	MRN_0	MRN_0	0	0	MRN_0	MRN_0	MRN_0	MRN_0	MRN_0	0	0	0	0	0	0	0	0	0	0	0	0	0	na	na	na	na	na
1280	0	1	1	1	Caucasian	MRN_0	MRN_0	MRN	0	MRN_0	MRN_0	0	0	MRN_0	MRN_0	MRN_0	MRN_0	MRN_0	0	0	0	0	0	0	0	0	0	0	0	0	0	na	na	na	na	na
1281	0	0	1	1	Caucasian	MRN_0	MRN_0	MRN	0	MRN_0	MRN_0	0	0	MRN_0	MRN_0	MRN_0	MRN_0	MRN_0	0	0	0	0	0	0	0	0	0	0	0	0	0	na	na	na	na	na
1282	0	1	1	1	Caucasian	MRN_0	MRN_0	MRN	0	MRN_0	MRN_0	0	0	MRN_0	MRN_0	MRN_0	MRN_0	MRN_0	0	0	0	0	0	0	0	0	0	0	0	0	0	na	na	na	na	na
1283	0	1	1	1	Caucasian	MRN_0	MRN_0	MRN	0	MRN_0	MRN_0	0	0	MRN_0	MRN_0	MRN_0	MRN_0	MRN_0	0	0	0	0	0	0	0	0	0	0	0	0	0	na	na	na	na	na
1284	0	1	1	1	Caucasian	MRN_0	MRN_0	MRN	0	MRN_0	MRN_0	0	0	MRN_0	MRN_0	MRN_0	MRN_0	MRN_0	0	0	0	0	0	0	0	0	0	0	0	0	0	na	na	na	na	na
1285	0	0	1	1	Caucasian	MRN_0	MRN_0	MRN	0	MRN_0	MRN_0	0	0	MRN_0	MRN_0	MRN_0	MRN_0	MRN_0	0	0	0	0	0	0	0	0	0	0	0	0	0	na	na	na	na	na
1286	0	0	1	1	Caucasian	nbs1_c.671G>A	nbs1_p.G224E	nbs1	224	nbs1_0	nbs1_MS	5	0	nbs1_0	nbs1_0	nbs1_0	nbs1_0	nbs1_0	0	0	0	0	1	0	0	0	0	0	0	0	0	na	na	na	na	na
1287	0	1	1	1	Caucasian	MRN_0	MRN_0	MRN	0	MRN_0	MRN_0	0	0	MRN_0	MRN_0	MRN_0	MRN_0	MRN_0	0	0	0	0	0	0	0	0	0	0	0	0	0	na	na	na	na	na
1288	0	1	1	2	East Asian	MRN_0	MRN_0	MRN	0	MRN_0	MRN_0	0	0	MRN_0	MRN_0	MRN_0	MRN_0	MRN_0	0	0	0	0	0	0	0	0	0	0	0	0	0	na	na	na	na	na
1289	0	0	1	1	Caucasian	MRN_0	MRN_0	MRN	0	MRN_0	MRN_0	0	0	MRN_0	MRN_0	MRN_0	MRN_0	MRN_0	0	0	0	0	0	0	0	0	0	0	0	0	0	na	na	na	na	na
1290	0	1	1	1	Caucasian	MRN_0	MRN_0	MRN	0	MRN_0	MRN_0	0	0	MRN_0	MRN_0	MRN_0	MRN_0	MRN_0	0	0	0	0	0	0	0	0	0	0	0	0	0	na	na	na	na	na
1291	0	1	1	1	Caucasian	MRN_0	MRN_0	MRN	0	MRN_0	MRN_0	0	0	MRN_0	MRN_0	MRN_0	MRN_0	MRN_0	0	0	0	0	0	0	0	0	0	0	0	0	0	na	na	na	na	na
1292	0	1	1	2	East Asian	MRN_0	MRN_0	MRN	0	MRN_0	MRN_0	0	0	MRN_0	MRN_0	MRN_0	MRN_0	MRN_0	0	0	0	0	0	0	0	0	0	0	0	0	0	na	na	na	na	na
1293	0	1	1	1	Caucasian	MRN_0	MRN_0	MRN	0	MRN_0	MRN_0	0	0	MRN_0	MRN_0	MRN_0	MRN_0	MRN_0	0	0	0	0	0	0	0	0	0	0	0	0	0	na	na	na	na	na
1294	0	1	1	1	Caucasian	MRN_0	MRN_0	MRN	0	MRN_0	MRN_0	0	0	MRN_0	MRN_0	MRN_0	MRN_0	MRN_0	0	0	0	0	0	0	0	0	0	0	0	0	0	na	na	na	na	na
1295	0	1	1	1	Caucasian	MRN_0	MRN_0	MRN	0	MRN_0	MRN_0	0	0	MRN_0	MRN_0	MRN_0	MRN_0	MRN_0	0	0	0	0	0	0	0	0	0	0	0	0	0	na	na	na	na	na
1296	0	1	1	1	Caucasian	MRN_0	MRN_0	MRN	0	MRN_0	MRN_0	0	0	MRN_0	MRN_0	MRN_0	MRN_0	MRN_0	0	0	0	0	0	0	0	0	0	0	0	0	0	na	na	na	na	na
1297	0	1	1	1	Caucasian	MRN_0	MRN_0	MRN	0	MRN_0	MRN_0	0	0	MRN_0	MRN_0	MRN_0	MRN_0	MRN_0	0	0	0	0	0	0	0	0	0	0	0	0	0	na	na	na	na	na
1298	0	1	1	1	Caucasian	MRN_0	MRN_0	MRN	0	MRN_0	MRN_0	0	0	MRN_0	MRN_0	MRN_0	MRN_0	MRN_0	0	0	0	0	0	0	0	0	0	0	0	0	0	na	na	na	na	na
1299	0	1	1	1	Caucasian	MRN_0	MRN_0	MRN	0	MRN_0	MRN_0	0	0	MRN_0	MRN_0	MRN_0	MRN_0	MRN_0	0	0	0	0	0	0	0	0	0	0	0	0	0	na	na	na	na	na
1300	0	0	1	1	Caucasian	rad50_c.3879C>T	rad50_p.I1293I	rad50	1293	rad50_1	rad50_SNP	3	0	MRN_0	MRN_0	MRN_0	MRN_0	MRN_0	0	0	0	0	0	0	0	0	0	0	0	0	0	na	na	na	na	na
1301	0	1	1	1	Caucasian	MRN_0	MRN_0	MRN	0	MRN_0	MRN_0	0	0	MRN_0	MRN_0	MRN_0	MRN_0	MRN_0	0	0	0	0	0	0	0	0	0	0	0	0	0	na	na	na	na	na
1302	0	0	1	1	Caucasian	MRN_0	MRN_0	MRN	0	MRN_0	MRN_0	0	0	MRN_0	MRN_0	MRN_0	MRN_0	MRN_0	0	0	0	0	0	0	0	0	0	0	0	0	0	na	na	na	na	na
1303	0	0	1	1	Caucasian	MRN_0	MRN_0	MRN	0	MRN_0	MRN_0	0	0	MRN_0	MRN_0	MRN_0	MRN_0	MRN_0	0	0	0	0	0	0	0	0	0	0	0	0	0	na	na	na	na	na
1304	0	1	1	1	Caucasian	MRN_0	MRN_0	MRN	0	MRN_0	MRN_0	0	0	MRN_0	MRN_0	MRN_0	MRN_0	MRN_0	0	0	0	0	0	0	0	0	0	0	0	0	0	na	na	na	na	na
1305	0	1	1	2	East Asian	MRN_0	MRN_0	MRN	0	MRN_0	MRN_0	0	0	MRN_0	MRN_0	MRN_0	MRN_0	MRN_0	0	0	0	0	0	0	0	0	0	0	0	0	0	na	na	na	na	na
1306	0	1	1	1	Caucasian	MRN_0	MRN_0	MRN	0	MRN_0	MRN_0	0	0	MRN_0	MRN_0	MRN_0	MRN_0	MRN_0	0	0	0	0	0	0	0	0	0	0	0	0	0	na	na	na	na	na
1307	0	0	1	1	Caucasian	MRN_0	MRN_0	MRN	0	MRN_0	MRN_0	0	0	MRN_0	MRN_0	MRN_0	MRN_0	MRN_0	0	0	0	0	0	0	0	0	0	0	0	0	0	na	na	na	na	na
1308	0	0	1	1	Caucasian	MRN_0	MRN_0	MRN	0	MRN_0	MRN_0	0	0	MRN_0	MRN_0	MRN_0	MRN_0	MRN_0	0	0	0	0	0	0	0	0	0	0	0	0	0	na	na	na	na	na
1309	0	1	1	1	Caucasian	MRN_0	MRN_0	MRN	0	MRN_0	MRN_0	0	0	MRN_0	MRN_0	MRN_0	MRN_0	MRN_0	0	0	0	0	0	0	0	0	0	0	0	0	0	na	na	na	na	na
1310	0	1	1	1	Caucasian	MRN_0	MRN_0	MRN	0	MRN_0	MRN_0	0	0	MRN_0	MRN_0	MRN_0	MRN_0	MRN_0	0	0	0	0	0	0	0	0	0	0	0	0	0	na	na	na	na	na
1311	0	1	1	1	Caucasian	MRN_0	MRN_0	MRN	0	MRN_0	MRN_0	0	0	MRN_0	MRN_0	MRN_0	MRN_0	MRN_0	0	0	0	0	0	0	0	0	0	0	0	0	0	na	na	na	na	na
1312	0	1	1	1	Caucasian	rad50_c.671G>A	rad50_p.R224H	rad50	224	rad50_0	rad50_MS	5	0	MRN_0	MRN_0	MRN_0	MRN_0	MRN_0	0	0	0	0	1	0	0	0	0	0	0	0	0	na	na	na	na	na
1313	0	1	1	1	Caucasian	MRN_0	MRN_0	MRN	0	MRN_0	MRN_0	0	0	MRN_0	MRN_0	MRN_0	MRN_0	MRN_0	0	0	0	0	0	0	0	0	0	0	0	0	0	na	na	na	na	na
1314	0	1	1	1	Caucasian	MRN_0	MRN_0	MRN	0	MRN_0	MRN_0	0	0	MRN_0	MRN_0	MRN_0	MRN_0	MRN_0	0	0	0	0	0	0	0	0	0	0	0	0	0	na	na	na	na	na
1315	0	1	1	4	Latina	MRN_0	MRN_0	MRN	0	MRN_0	MRN_0	0	0	MRN_0	MRN_0	MRN_0	MRN_0	MRN_0	0	0	0	0	0	0	0	0	0	0	0	0	0	na	na	na	na	na
1316	0	1	1	1	Caucasian	MRN_0	MRN_0	MRN	0	MRN_0	MRN_0	0	0	MRN_0	MRN_0	MRN_0	MRN_0	MRN_0	0	0	0	0	0	0	0	0	0	0	0	0	0	na	na	na	na	na
1317	0	1	1	2	East Asian	MRN_0	MRN_0	MRN	0	MRN_0	MRN_0	0	0	MRN_0	MRN_0	MRN_0	MRN_0	MRN_0	0	0	0	0	0	0	0	0	0	0	0	0	0	na	na	na	na	na
1318	0	1	1	1	Caucasian	MRN_0	MRN_0	MRN	0	MRN_0	MRN_0	0	0	MRN_0	MRN_0	MRN_0	MRN_0	MRN_0	0	0	0	0	0	0	0	0	0	0	0	0	0	na	na	na	na	na
1319	0	1	1	2	East Asian	MRN_0	MRN_0	MRN	0	MRN_0	MRN_0	0	0	MRN_0	MRN_0	MRN_0	MRN_0	MRN_0	0	0	0	0	0	0	0	0	0	0	0	0	0	na	na	na	na	na
1320	0	1	1	1	Caucasian	MRN_0	MRN_0	MRN	0	MRN_0	MRN_0	0	0	MRN_0	MRN_0	MRN_0	MRN_0	MRN_0	0	0	0	0	0	0	0	0	0	0	0	0	0	na	na	na	na	na
1321	0	1	1	1	Caucasian	MRN_0	MRN_0	MRN	0	MRN_0	MRN_0	0	0	MRN_0	MRN_0	MRN_0	MRN_0	MRN_0	0	0	0	0	0	0	0	0	0	0	0	0	0	na	na	na	na	na
1322	0	1	1	4	Latina	MRN_0	MRN_0	MRN	0	MRN_0	MRN_0	0	0	MRN_0	MRN_0	MRN_0	MRN_0	MRN_0	0	0	0	0	0	0	0	0	0	0	0	0	0	na	na	na	na	na
1323	0	0	1	1	Caucasian	MRN_0	MRN_0	MRN	0	MRN_0	MRN_0	0	0	MRN_0	MRN_0	MRN_0	MRN_0	MRN_0	0	0	0	0	0	0	0	0	0	0	0	0	0	na	na	na	na	na
1324	0	1	1	1	Caucasian	MRN_0	MRN_0	MRN	0	MRN_0	MRN_0	0	0	MRN_0	MRN_0	MRN_0	MRN_0	MRN_0	0	0	0	0	0	0	0	0	0	0	0	0	0	na	na	na	na	na
1325	0	0	1	1	Caucasian	MRN_0	MRN_0	MRN	0	MRN_0	MRN_0	0	0	MRN_0	MRN_0	MRN_0	MRN_0	MRN_0	0	0	0	0	0	0	0	0	0	0	0	0	0	na	na	na	na	na
1326	0	0	1	1	Caucasian	MRN_0	MRN_0	MRN	0	MRN_0	MRN_0	0	0	MRN_0	MRN_0	MRN_0	MRN_0	MRN_0	0	0	0	0	0	0	0	0	0	0	0	0	0	na	na	na	na	na
1327	0	1	1	1	Caucasian	MRN_0	MRN_0	MRN	0	MRN_0	MRN_0	0	0	MRN_0	MRN_0	MRN_0	MRN_0	MRN_0	0	0	0	0	0	0	0	0	0	0	0	0	0	na	na	na	na	na
1328	0	1	1	1	Caucasian	MRN_0	MRN_0	MRN	0	MRN_0	MRN_0	0	0	MRN_0	MRN_0	MRN_0	MRN_0	MRN_0	0	0	0	0	0	0	0	0	0	0	0	0	0	na	na	na	na	na
1329	0	1	1	1	Caucasian	MRN_0	MRN_0	MRN	0	MRN_0	MRN_0	0	0	MRN_0	MRN_0	MRN_0	MRN_0	MRN_0	0	0	0	0	0	0	0	0	0	0	0	0	0	na	na	na	na	na
1330	0	1	1	1	Caucasian	MRN_0	MRN_0	MRN	0	MRN_0	MRN_0	0	0	MRN_0	MRN_0	MRN_0	MRN_0	MRN_0	0	0	0	0	0	0	0	0	0	0	0	0	0	na	na	na	na	na
1331	0	1	1	1	Caucasian	MRN_0	MRN_0	MRN	0	MRN_0	MRN_0	0	0	MRN_0	MRN_0	MRN_0	MRN_0	MRN_0	0	0	0	0	0	0	0	0	0	0	0	0	0	na	na	na	na	na
1332	0	0	1	1	Caucasian	MRN_0	MRN_0	MRN	0	MRN_0	MRN_0	0	0	MRN_0	MRN_0	MRN_0	MRN_0	MRN_0	0	0	0	0	0	0	0	0	0	0	0	0	0	na	na	na	na	na
1333	0	1	1	1	Caucasian	MRN_0	MRN_0	MRN	0	MRN_0	MRN_0	0	0	MRN_0	MRN_0	MRN_0	MRN_0	MRN_0	0	0	0	0	0	0	0	0	0	0	0	0	0	na	na	na	na	na
1334	0	1	1	1	Caucasian	MRN_0	MRN_0	MRN	0	MRN_0	MRN_0	0	0	MRN_0	MRN_0	MRN_0	MRN_0	MRN_0	0	0	0	0	0	0	0	0	0	0	0	0	0	na	na	na	na	na
1335	0	1	1	1	Caucasian	MRN_0	MRN_0	MRN	0	MRN_0	MRN_0	0	0	MRN_0	MRN_0	MRN_0	MRN_0	MRN_0	0	0	0	0	0	0	0	0	0	0	0	0	0	na	na	na	na	na
1336	0	1	1	2	East Asian	MRN_0	MRN_0	MRN	0	MRN_0	MRN_0	0	0	MRN_0	MRN_0	MRN_0	MRN_0	MRN_0	0	0	0	0	0	0	0	0	0	0	0	0	0	na	na	na	na	na
1337	0	1	1	1	Caucasian	MRN_0	MRN_0	MRN	0	MRN_0	MRN_0	0	0	MRN_0	MRN_0	MRN_0	MRN_0	MRN_0	0	0	0	0	0	0	0	0	0	0	0	0	0	na	na	na	na	na
1338	0	1	1	1	Caucasian	MRN_0	MRN_0	MRN	0	MRN_0	MRN_0	0	0	MRN_0	MRN_0	MRN_0	MRN_0	MRN_0	0	0	0	0	0	0	0	0	0	0	0	0	0	na	na	na	na	na
1339	0	1	1	1	Caucasian	MRN_0	MRN_0	MRN	0	MRN_0	MRN_0	0	0	MRN_0	MRN_0	MRN_0	MRN_0	MRN_0	0	0	0	0	0	0	0	0	0	0	0	0	0	na	na	na	na	na
1340	0	1	1	1	Caucasian	MRN_0	MRN_0	MRN	0	MRN_0	MRN_0	0	0	MRN_0	MRN_0	MRN_0	MRN_0	MRN_0	0	0	0	0	0	0	0	0	0	0	0	0	0	na	na	na	na	na
1341	0	0	1	2	East Asian	MRN_0	MRN_0	MRN	0	MRN_0	MRN_0	0	0	MRN_0	MRN_0	MRN_0	MRN_0	MRN_0	0	0	0	0	0	0	0	0	0	0	0	0	0	na	na	na	na	na
1342	0	1	1	1	Caucasian	rad50_c.1875C>G	rad50_p.Y625X	rad50	625	rad50_1	rad50_TM	5	0	MRN_0	MRN_0	MRN_0	MRN_0	MRN_0	0	0	1	6	0	0	0	0	1	6	0	1	4	na	na	na	na	na
1343	0	1	1	1	Caucasian	MRN_0	MRN_0	MRN	0	MRN_0	MRN_0	0	0	MRN_0	MRN_0	MRN_0	MRN_0	MRN_0	0	0	0	0	0	0	0	0	0	0	0	0	0	na	na	na	na	na
1344	0	0	1	1	Caucasian	rad50_c.980G>A	rad50_p.R327H	rad50	327	MRN_0	rad50_SNP	3	0	MRN_0	MRN_0	MRN_0	MRN_0	MRN_0	0	0	0	0	0	0	0	0	0	0	0	0	0	na	na	na	na	na
1345	0	0	1	1	Caucasian	MRN_0	MRN_0	MRN	0	MRN_0	MRN_0	0	0	MRN_0	MRN_0	MRN_0	MRN_0	MRN_0	0	0	0	0	0	0	0	0	0	0	0	0	0	na	na	na	na	na
1346	0	1	1	1	Caucasian	MRN_0	MRN_0	MRN	0	MRN_0	MRN_0	0	0	MRN_0	MRN_0	MRN_0	MRN_0	MRN_0	0	0	0	0	0	0	0	0	0	0	0	0	0	na	na	na	na	na
1347	0	1	1	1	Caucasian	MRN_0	MRN_0	MRN	0	MRN_0	MRN_0	0	0	MRN_0	MRN_0	MRN_0	MRN_0	MRN_0	0	0	0	0	0	0	0	0	0	0	0	0	0	na	na	na	na	na
1348	0	1	1	1	Caucasian	MRN_0	MRN_0	MRN	0	MRN_0	MRN_0	0	0	MRN_0	MRN_0	MRN_0	MRN_0	MRN_0	0	0	0	0	0	0	0	0	0	0	0	0	0	na	na	na	na	na
1349	0	1	1	1	Caucasian	MRN_0	MRN_0	MRN	0	MRN_0	MRN_0	0	0	MRN_0	MRN_0	MRN_0	MRN_0	MRN_0	0	0	0	0	0	0	0	0	0	0	0	0	0	na	na	na	na	na
1350	0	1	1	1	Caucasian	MRN_0	MRN_0	MRN	0	MRN_0	MRN_0	0	0	MRN_0	MRN_0	MRN_0	MRN_0	MRN_0	0	0	0	0	0	0	0	0	0	0	0	0	0	na	na	na	na	na
1351	0	0	1	1	Caucasian	MRN_0	MRN_0	MRN	0	MRN_0	MRN_0	0	0	MRN_0	MRN_0	MRN_0	MRN_0	MRN_0	0	0	0	0	0	0	0	0	0	0	0	0	0	na	na	na	na	na
1352	0	0	1	1	Caucasian	MRN_0	MRN_0	MRN	0	MRN_0	MRN_0	0	0	MRN_0	MRN_0	MRN_0	MRN_0	MRN_0	0	0	0	0	0	0	0	0	0	0	0	0	0	na	na	na	na	na
1353	0	1	1	1	Caucasian	MRN_0	MRN_0	MRN	0	MRN_0	MRN_0	0	0	MRN_0	MRN_0	MRN_0	MRN_0	MRN_0	0	0	0	0	0	0	0	0	0	0	0	0	0	na	na	na	na	na
1354	0	1	1	1	Caucasian	MRN_0	MRN_0	MRN	0	MRN_0	MRN_0	0	0	MRN_0	MRN_0	MRN_0	MRN_0	MRN_0	0	0	0	0	0	0	0	0	0	0	0	0	0	na	na	na	na	na
1355	0	0	1	1	Caucasian	MRN_0	MRN_0	MRN	0	MRN_0	MRN_0	0	0	MRN_0	MRN_0	MRN_0	MRN_0	MRN_0	0	0	0	0	0	0	0	0	0	0	0	0	0	na	na	na	na	na
1356	0	0	1	1	Caucasian	MRN_0	MRN_0	MRN	0	MRN_0	MRN_0	0	0	MRN_0	MRN_0	MRN_0	MRN_0	MRN_0	0	0	0	0	0	0	0	0	0	0	0	0	0	na	na	na	na	na
1357	0	0	1	1	Caucasian	MRN_0	MRN_0	MRN	0	MRN_0	MRN_0	0	0	MRN_0	MRN_0	MRN_0	MRN_0	MRN_0	0	0	0	0	0	0	0	0	0	0	0	0	0	na	na	na	na	na
1358	0	0	1	1	Caucasian	MRN_0	MRN_0	MRN	0	MRN_0	MRN_0	0	0	MRN_0	MRN_0	MRN_0	MRN_0	MRN_0	0	0	0	0	0	0	0	0	0	0	0	0	0	na	na	na	na	na
1359	0	1	1	1	Caucasian	MRN_0	MRN_0	MRN	0	MRN_0	MRN_0	0	0	MRN_0	MRN_0	MRN_0	MRN_0	MRN_0	0	0	0	0	0	0	0	0	0	0	0	0	0	na	na	na	na	na
1360	0	0	1	1	Caucasian	MRN_0	MRN_0	MRN	0	MRN_0	MRN_0	0	0	MRN_0	MRN_0	MRN_0	MRN_0	MRN_0	0	0	0	0	0	0	0	0	0	0	0	0	0	na	na	na	na	na
1361	0	0	1	1	Caucasian	MRN_0	MRN_0	MRN	0	MRN_0	MRN_0	0	0	MRN_0	MRN_0	MRN_0	MRN_0	MRN_0	0	0	0	0	0	0	0	0	0	0	0	0	0	na	na	na	na	na
1362	0	1	1	1	Caucasian	MRN_0	MRN_0	MRN	0	MRN_0	MRN_0	0	0	MRN_0	MRN_0	MRN_0	MRN_0	MRN_0	0	0	0	0	0	0	0	0	0	0	0	0	0	na	na	na	na	na
1363	0	1	1	1	Caucasian	MRN_0	MRN_0	MRN	0	MRN_0	MRN_0	0	0	MRN_0	MRN_0	MRN_0	MRN_0	MRN_0	0	0	0	0	0	0	0	0	0	0	0	0	0	na	na	na	na	na
1364	0	1	1	1	Caucasian	MRN_0	MRN_0	MRN	0	MRN_0	MRN_0	0	0	MRN_0	MRN_0	MRN_0	MRN_0	MRN_0	0	0	0	0	0	0	0	0	0	0	0	0	0	na	na	na	na	na
1365	0	0	1	1	Caucasian	MRN_0	MRN_0	MRN	0	MRN_0	MRN_0	0	0	MRN_0	MRN_0	MRN_0	MRN_0	MRN_0	0	0	0	0	0	0	0	0	0	0	0	0	0	na	na	na	na	na
1366	0	0	1	1	Caucasian	MRN_0	MRN_0	MRN	0	MRN_0	MRN_0	0	0	MRN_0	MRN_0	MRN_0	MRN_0	MRN_0	0	0	0	0	0	0	0	0	0	0	0	0	0	na	na	na	na	na
1367	0	1	1	1	Caucasian	MRN_0	MRN_0	MRN	0	MRN_0	MRN_0	0	0	MRN_0	MRN_0	MRN_0	MRN_0	MRN_0	0	0	0	0	0	0	0	0	0	0	0	0	0	na	na	na	na	na
1368	0	0	1	1	Caucasian	MRN_0	MRN_0	MRN	0	MRN_0	MRN_0	0	0	MRN_0	MRN_0	MRN_0	MRN_0	MRN_0	0	0	0	0	0	0	0	0	0	0	0	0	0	na	na	na	na	na
1369	0	0	1	1	Caucasian	mre11_c.1462C>T	mre11_p.R488C	mre11	488	mre11_0	mre11_MS	5	5	mre11_c.2049G>A	mre11_p.G683G	mre11_683	mre11_0	mre11_S	0	0	0	0	1	0	0	0	0	0	0	0	0	na	na	na	na	na
1370	0	0	1	1	Caucasian	mre11_c.1667A>G	mre11_p.N556S	mre11	556	mre11_0	mre11_MS	5	0	mre11_0	mre11_0	mre11_0	mre11_0	mre11_0	0	0	0	0	1	0	0	0	0	0	0	0	0	na	na	na	na	na
1371	0	0	1	1	Caucasian	MRN_0	MRN_0	MRN	0	MRN_0	MRN_0	0	0	MRN_0	MRN_0	MRN_0	MRN_0	MRN_0	0	0	0	0	0	0	0	0	0	0	0	0	0	na	na	na	na	na
1372	0	0	1	1	Caucasian	MRN_0	MRN_0	MRN	0	MRN_0	MRN_0	0	0	MRN_0	MRN_0	MRN_0	MRN_0	MRN_0	0	0	0	0	0	0	0	0	0	0	0	0	0	na	na	na	na	na
1373	0	0	1	1	Caucasian	MRN_0	MRN_0	MRN	0	MRN_0	MRN_0	0	0	MRN_0	MRN_0	MRN_0	MRN_0	MRN_0	0	0	0	0	0	0	0	0	0	0	0	0	0	na	na	na	na	na
1374	0	1	1	1	Caucasian	MRN_0	MRN_0	MRN	0	MRN_0	MRN_0	0	0	MRN_0	MRN_0	MRN_0	MRN_0	MRN_0	0	0	0	0	0	0	0	0	0	0	0	0	0	na	na	na	na	na
1375	0	1	1	1	Caucasian	MRN_0	MRN_0	MRN	0	MRN_0	MRN_0	0	0	MRN_0	MRN_0	MRN_0	MRN_0	MRN_0	0	0	0	0	0	0	0	0	0	0	0	0	0	na	na	na	na	na
1376	0	1	1	1	Caucasian	MRN_0	MRN_0	MRN	0	MRN_0	MRN_0	0	0	MRN_0	MRN_0	MRN_0	MRN_0	MRN_0	0	0	0	0	0	0	0	0	0	0	0	0	0	na	na	na	na	na
1377	0	1	1	2	East Asian	MRN_0	MRN_0	MRN	0	MRN_0	MRN_0	0	0	MRN_0	MRN_0	MRN_0	MRN_0	MRN_0	0	0	0	0	0	0	0	0	0	0	0	0	0	na	na	na	na	na
1378	0	0	1	1	Caucasian	rad50_c.943G>T	rad50_p.V315L	rad50	315	MRN_0	rad50_MS	4	0	MRN_0	MRN_0	MRN_0	MRN_0	MRN_0	0	0	0	0	0	0	0	0	0	0	0	0	0	na	na	na	na	na
1379	0	0	1	1	Caucasian	MRN_0	MRN_0	MRN	0	MRN_0	MRN_0	0	0	MRN_0	MRN_0	MRN_0	MRN_0	MRN_0	0	0	0	0	0	0	0	0	0	0	0	0	0	na	na	na	na	na
1380	0	1	1	2	East Asian	rad50_c.3902A>G	rad50_p.K1301R	rad50	1301	MRN_0	rad50_MS	4	0	MRN_0	MRN_0	MRN_0	MRN_0	MRN_0	0	0	0	0	0	0	0	0	0	0	0	0	0	na	na	na	na	na
1381	0	0	1	1	Caucasian	MRN_0	MRN_0	MRN	0	MRN_0	MRN_0	0	0	MRN_0	MRN_0	MRN_0	MRN_0	MRN_0	0	0	0	0	0	0	0	0	0	0	0	0	0	na	na	na	na	na
1382	0	0	1	1	Caucasian	MRN_0	MRN_0	MRN	0	MRN_0	MRN_0	0	0	MRN_0	MRN_0	MRN_0	MRN_0	MRN_0	0	0	0	0	0	0	0	0	0	0	0	0	0	na	na	na	na	na
1383	0	0	1	1	Caucasian	MRN_0	MRN_0	MRN	0	MRN_0	MRN_0	0	0	MRN_0	MRN_0	MRN_0	MRN_0	MRN_0	0	0	0	0	0	0	0	0	0	0	0	0	0	na	na	na	na	na
1384	0	0	1	1	Caucasian	MRN_0	MRN_0	MRN	0	MRN_0	MRN_0	0	0	MRN_0	MRN_0	MRN_0	MRN_0	MRN_0	0	0	0	0	0	0	0	0	0	0	0	0	0	na	na	na	na	na
1385	0	1	1	1	Caucasian	MRN_0	MRN_0	MRN	0	MRN_0	MRN_0	0	0	MRN_0	MRN_0	MRN_0	MRN_0	MRN_0	0	0	0	0	0	0	0	0	0	0	0	0	0	na	na	na	na	na
1386	0	1	1	1	Caucasian	MRN_0	MRN_0	MRN	0	MRN_0	MRN_0	0	0	MRN_0	MRN_0	MRN_0	MRN_0	MRN_0	0	0	0	0	0	0	0	0	0	0	0	0	0	na	na	na	na	na
1387	0	1	1	1	Caucasian	MRN_0	MRN_0	MRN	0	MRN_0	MRN_0	0	0	MRN_0	MRN_0	MRN_0	MRN_0	MRN_0	0	0	0	0	0	0	0	0	0	0	0	0	0	na	na	na	na	na
1388	0	0	1	1	Caucasian	MRN_0	MRN_0	MRN	0	MRN_0	MRN_0	0	0	MRN_0	MRN_0	MRN_0	MRN_0	MRN_0	0	0	0	0	0	0	0	0	0	0	0	0	0	na	na	na	na	na
1389	0	1	1	1	Caucasian	MRN_0	MRN_0	MRN	0	MRN_0	MRN_0	0	0	MRN_0	MRN_0	MRN_0	MRN_0	MRN_0	0	0	0	0	0	0	0	0	0	0	0	0	0	na	na	na	na	na
1390	0	0	1	1	Caucasian	MRN_0	MRN_0	MRN	0	MRN_0	MRN_0	0	0	MRN_0	MRN_0	MRN_0	MRN_0	MRN_0	0	0	0	0	0	0	0	0	0	0	0	0	0	na	na	na	na	na
1391	0	0	1	1	Caucasian	MRN_0	MRN_0	MRN	0	MRN_0	MRN_0	0	0	MRN_0	MRN_0	MRN_0	MRN_0	MRN_0	0	0	0	0	0	0	0	0	0	0	0	0	0	na	na	na	na	na
1392	0	0	1	1	Caucasian	MRN_0	MRN_0	MRN	0	MRN_0	MRN_0	0	0	MRN_0	MRN_0	MRN_0	MRN_0	MRN_0	0	0	0	0	0	0	0	0	0	0	0	0	0	na	na	na	na	na
1393	0	0	1	1	Caucasian	MRN_0	MRN_0	MRN	0	MRN_0	MRN_0	0	0	MRN_0	MRN_0	MRN_0	MRN_0	MRN_0	0	0	0	0	0	0	0	0	0	0	0	0	0	na	na	na	na	na
1394	0	0	1	1	Caucasian	MRN_0	MRN_0	MRN	0	MRN_0	MRN_0	0	0	MRN_0	MRN_0	MRN_0	MRN_0	MRN_0	0	0	0	0	0	0	0	0	0	0	0	0	0	na	na	na	na	na
1395	0	0	1	1	Caucasian	MRN_0	MRN_0	MRN	0	MRN_0	MRN_0	0	0	MRN_0	MRN_0	MRN_0	MRN_0	MRN_0	0	0	0	0	0	0	0	0	0	0	0	0	0	na	na	na	na	na
1396	0	1	1	1	Caucasian	MRN_0	MRN_0	MRN	0	MRN_0	MRN_0	0	0	MRN_0	MRN_0	MRN_0	MRN_0	MRN_0	0	0	0	0	0	0	0	0	0	0	0	0	0	na	na	na	na	na
1397	0	0	1	1	Caucasian	MRN_0	MRN_0	MRN	0	MRN_0	MRN_0	0	0	MRN_0	MRN_0	MRN_0	MRN_0	MRN_0	0	0	0	0	0	0	0	0	0	0	0	0	0	na	na	na	na	na
1398	0	1	1	1	Caucasian	MRN_0	MRN_0	MRN	0	MRN_0	MRN_0	0	0	MRN_0	MRN_0	MRN_0	MRN_0	MRN_0	0	0	0	0	0	0	0	0	0	0	0	0	0	na	na	na	na	na
1399	0	0	1	1	Caucasian	MRN_0	MRN_0	MRN	0	MRN_0	MRN_0	0	0	MRN_0	MRN_0	MRN_0	MRN_0	MRN_0	0	0	0	0	0	0	0	0	0	0	0	0	0	na	na	na	na	na
1400	0	0	1	1	Caucasian	rad50_c.280A>C	rad50_p.I94L	rad50	94	rad50_1	rad50_SNP	3	0	MRN_0	MRN_0	MRN_0	MRN_0	MRN_0	0	0	0	0	0	0	0	0	0	0	0	0	0	na	na	na	na	na
1401	0	1	1	1	Caucasian	MRN_0	MRN_0	MRN	0	MRN_0	MRN_0	0	0	MRN_0	MRN_0	MRN_0	MRN_0	MRN_0	0	0	0	0	0	0	0	0	0	0	0	0	0	na	na	na	na	na
1402	0	0	1	1	Caucasian	nbs1_c.426T>C	nbs1_p.N142N	nbs1	142	nbs1_1	nbs1_S	5	0	nbs1_0	nbs1_0	nbs1_0	nbs1_0	nbs1_0	1	0	0	0	0	0	0	0	0	0	0	0	0	na	na	na	na	na
1403	0	1	1	1	Caucasian	rad50_c.3879C>T	rad50_p.I1293I	rad50	1293	rad50_1	rad50_SNP	3	0	MRN_0	MRN_0	MRN_0	MRN_0	MRN_0	0	0	0	0	0	0	0	0	0	0	0	0	0	na	na	na	na	na
1404	0	0	1	1	Caucasian	MRN_0	MRN_0	MRN	0	MRN_0	MRN_0	0	0	MRN_0	MRN_0	MRN_0	MRN_0	MRN_0	0	0	0	0	0	0	0	0	0	0	0	0	0	na	na	na	na	na
1405	0	0	1	1	Caucasian	MRN_0	MRN_0	MRN	0	MRN_0	MRN_0	0	0	MRN_0	MRN_0	MRN_0	MRN_0	MRN_0	0	0	0	0	0	0	0	0	0	0	0	0	0	na	na	na	na	na
1406	0	0	1	1	Caucasian	MRN_0	MRN_0	MRN	0	MRN_0	MRN_0	0	0	MRN_0	MRN_0	MRN_0	MRN_0	MRN_0	0	0	0	0	0	0	0	0	0	0	0	0	0	na	na	na	na	na
1407	0	0	1	1	Caucasian	MRN_0	MRN_0	MRN	0	MRN_0	MRN_0	0	0	MRN_0	MRN_0	MRN_0	MRN_0	MRN_0	0	0	0	0	0	0	0	0	0	0	0	0	0	na	na	na	na	na
1408	0	1	1	1	Caucasian	MRN_0	MRN_0	MRN	0	MRN_0	MRN_0	0	0	MRN_0	MRN_0	MRN_0	MRN_0	MRN_0	0	0	0	0	0	0	0	0	0	0	0	0	0	na	na	na	na	na
1409	0	1	1	1	Caucasian	MRN_0	MRN_0	MRN	0	MRN_0	MRN_0	0	0	MRN_0	MRN_0	MRN_0	MRN_0	MRN_0	0	0	0	0	0	0	0	0	0	0	0	0	0	na	na	na	na	na
1410	0	0	1	1	Caucasian	MRN_0	MRN_0	MRN	0	MRN_0	MRN_0	0	0	MRN_0	MRN_0	MRN_0	MRN_0	MRN_0	0	0	0	0	0	0	0	0	0	0	0	0	0	na	na	na	na	na
1411	0	1	1	2	East Asian	MRN_0	MRN_0	MRN	0	MRN_0	MRN_0	0	0	MRN_0	MRN_0	MRN_0	MRN_0	MRN_0	0	0	0	0	0	0	0	0	0	0	0	0	0	na	na	na	na	na
1412	0	0	1	1	Caucasian	MRN_0	MRN_0	MRN	0	MRN_0	MRN_0	0	0	MRN_0	MRN_0	MRN_0	MRN_0	MRN_0	0	0	0	0	0	0	0	0	0	0	0	0	0	na	na	na	na	na
1413	0	1	1	1	Caucasian	rad50_c.3879C>T	rad50_p.I1293I	rad50	1293	rad50_1	rad50_SNP	3	0	MRN_0	MRN_0	MRN_0	MRN_0	MRN_0	0	0	0	0	0	0	0	0	0	0	0	0	0	na	na	na	na	na
1414	0	1	1	1	Caucasian	MRN_0	MRN_0	MRN	0	MRN_0	MRN_0	0	0	MRN_0	MRN_0	MRN_0	MRN_0	MRN_0	0	0	0	0	0	0	0	0	0	0	0	0	0	na	na	na	na	na
1415	0	0	1	1	Caucasian	MRN_0	MRN_0	MRN	0	MRN_0	MRN_0	0	0	MRN_0	MRN_0	MRN_0	MRN_0	MRN_0	0	0	0	0	0	0	0	0	0	0	0	0	0	na	na	na	na	na
1416	0	0	1	1	Caucasian	MRN_0	MRN_0	MRN	0	MRN_0	MRN_0	0	0	MRN_0	MRN_0	MRN_0	MRN_0	MRN_0	0	0	0	0	0	0	0	0	0	0	0	0	0	na	na	na	na	na
1417	0	1	1	1	Caucasian	rad50_c.3239G>A	rad50_p.G1080D	rad50	1080	rad50_0	rad50_MS	5	5	rad50_c.24C>T	rad50_p.S8S	rad50_8	rad50_1	rad50_S	0	0	0	0	1	0	0	0	0	0	0	0	0	na	na	na	na	na
1418	0	1	1	1	Caucasian	MRN_0	MRN_0	MRN	0	MRN_0	MRN_0	0	0	MRN_0	MRN_0	MRN_0	MRN_0	MRN_0	0	0	0	0	0	0	0	0	0	0	0	0	0	na	na	na	na	na
1419	0	0	1	1	Caucasian	MRN_0	MRN_0	MRN	0	MRN_0	MRN_0	0	0	MRN_0	MRN_0	MRN_0	MRN_0	MRN_0	0	0	0	0	0	0	0	0	0	0	0	0	0	na	na	na	na	na
1420	0	1	1	1	Caucasian	MRN_0	MRN_0	MRN	0	MRN_0	MRN_0	0	0	MRN_0	MRN_0	MRN_0	MRN_0	MRN_0	0	0	0	0	0	0	0	0	0	0	0	0	0	na	na	na	na	na
1421	0	0	1	1	Caucasian	MRN_0	MRN_0	MRN	0	MRN_0	MRN_0	0	0	MRN_0	MRN_0	MRN_0	MRN_0	MRN_0	0	0	0	0	0	0	0	0	0	0	0	0	0	na	na	na	na	na
1422	0	0	1	1	Caucasian	MRN_0	MRN_0	MRN	0	MRN_0	MRN_0	0	0	MRN_0	MRN_0	MRN_0	MRN_0	MRN_0	0	0	0	0	0	0	0	0	0	0	0	0	0	na	na	na	na	na
1423	0	1	1	1	Caucasian	MRN_0	MRN_0	MRN	0	MRN_0	MRN_0	0	0	MRN_0	MRN_0	MRN_0	MRN_0	MRN_0	0	0	0	0	0	0	0	0	0	0	0	0	0	na	na	na	na	na
1424	0	0	1	1	Caucasian	MRN_0	MRN_0	MRN	0	MRN_0	MRN_0	0	0	MRN_0	MRN_0	MRN_0	MRN_0	MRN_0	0	0	0	0	0	0	0	0	0	0	0	0	0	na	na	na	na	na
1425	0	0	1	1	Caucasian	rad50_c.3037-3T>C	rad50_NA	rad50	1012.8	MRN_0	rad50_SNP	2	0	MRN_0	MRN_0	MRN_0	MRN_0	MRN_0	0	0	0	0	0	0	0	0	0	0	0	0	0	na	na	na	na	na
1426	0	0	1	1	Caucasian	MRN_0	MRN_0	MRN	0	MRN_0	MRN_0	0	0	MRN_0	MRN_0	MRN_0	MRN_0	MRN_0	0	0	0	0	0	0	0	0	0	0	0	0	0	na	na	na	na	na
1427	0	0	1	1	Caucasian	MRN_0	MRN_0	MRN	0	MRN_0	MRN_0	0	0	MRN_0	MRN_0	MRN_0	MRN_0	MRN_0	0	0	0	0	0	0	0	0	0	0	0	0	0	na	na	na	na	na
1428	0	0	1	1	Caucasian	rad50_c.943G>T	rad50_p.V315L	rad50	315	MRN_0	rad50_MS	4	0	MRN_0	MRN_0	MRN_0	MRN_0	MRN_0	0	0	0	0	0	0	0	0	0	0	0	0	0	na	na	na	na	na
1429	0	0	1	1	Caucasian	MRN_0	MRN_0	MRN	0	MRN_0	MRN_0	0	0	MRN_0	MRN_0	MRN_0	MRN_0	MRN_0	0	0	0	0	0	0	0	0	0	0	0	0	0	na	na	na	na	na
1430	0	0	1	2	East Asian	MRN_0	MRN_0	MRN	0	MRN_0	MRN_0	0	0	MRN_0	MRN_0	MRN_0	MRN_0	MRN_0	0	0	0	0	0	0	0	0	0	0	0	0	0	na	na	na	na	na
1431	0	0	1	1	Caucasian	MRN_0	MRN_0	MRN	0	MRN_0	MRN_0	0	0	MRN_0	MRN_0	MRN_0	MRN_0	MRN_0	0	0	0	0	0	0	0	0	0	0	0	0	0	na	na	na	na	na
1432	0	0	1	1	Caucasian	MRN_0	MRN_0	MRN	0	MRN_0	MRN_0	0	0	MRN_0	MRN_0	MRN_0	MRN_0	MRN_0	0	0	0	0	0	0	0	0	0	0	0	0	0	na	na	na	na	na
1433	0	0	1	1	Caucasian	rad50_c.671G>A	rad50_p.R224H	rad50	224	rad50_0	rad50_MS	5	0	MRN_0	MRN_0	MRN_0	MRN_0	MRN_0	0	0	0	0	1	0	0	0	0	0	0	0	0	na	na	na	na	na
1434	0	0	1	1	Caucasian	MRN_0	MRN_0	MRN	0	MRN_0	MRN_0	0	0	MRN_0	MRN_0	MRN_0	MRN_0	MRN_0	0	0	0	0	0	0	0	0	0	0	0	0	0	na	na	na	na	na
1435	0	0	1	2	East Asian	MRN_0	MRN_0	MRN	0	MRN_0	MRN_0	0	0	MRN_0	MRN_0	MRN_0	MRN_0	MRN_0	0	0	0	0	0	0	0	0	0	0	0	0	0	na	na	na	na	na
1436	0	0	1	1	Caucasian	rad50_c.3165-4A>T	rad50_NA	rad50	1054.9	MRN_0	rad50_I	5	0	MRN_0	MRN_0	MRN_0	MRN_0	MRN_0	0	1	0	0	0	0	0	0	0	0	0	0	0	na	na	na	na	na
1437	0	0	1	1	Caucasian	MRN_0	MRN_0	MRN	0	MRN_0	MRN_0	0	0	MRN_0	MRN_0	MRN_0	MRN_0	MRN_0	0	0	0	0	0	0	0	0	0	0	0	0	0	na	na	na	na	na
1438	0	0	1	1	Caucasian	MRN_0	MRN_0	MRN	0	MRN_0	MRN_0	0	0	MRN_0	MRN_0	MRN_0	MRN_0	MRN_0	0	0	0	0	0	0	0	0	0	0	0	0	0	na	na	na	na	na
1439	0	0	1	1	Caucasian	MRN_0	MRN_0	MRN	0	MRN_0	MRN_0	0	0	MRN_0	MRN_0	MRN_0	MRN_0	MRN_0	0	0	0	0	0	0	0	0	0	0	0	0	0	na	na	na	na	na
1440	0	0	1	1	Caucasian	MRN_0	MRN_0	MRN	0	MRN_0	MRN_0	0	0	MRN_0	MRN_0	MRN_0	MRN_0	MRN_0	0	0	0	0	0	0	0	0	0	0	0	0	0	na	na	na	na	na
1441	0	0	1	1	Caucasian	MRN_0	MRN_0	MRN	0	MRN_0	MRN_0	0	0	MRN_0	MRN_0	MRN_0	MRN_0	MRN_0	0	0	0	0	0	0	0	0	0	0	0	0	0	na	na	na	na	na
1442	0	0	1	1	Caucasian	MRN_0	MRN_0	MRN	0	MRN_0	MRN_0	0	0	MRN_0	MRN_0	MRN_0	MRN_0	MRN_0	0	0	0	0	0	0	0	0	0	0	0	0	0	na	na	na	na	na
1443	0	0	1	1	Caucasian	MRN_0	MRN_0	MRN	0	MRN_0	MRN_0	0	0	MRN_0	MRN_0	MRN_0	MRN_0	MRN_0	0	0	0	0	0	0	0	0	0	0	0	0	0	na	na	na	na	na
1444	0	0	1	1	Caucasian	MRN_0	MRN_0	MRN	0	MRN_0	MRN_0	0	0	MRN_0	MRN_0	MRN_0	MRN_0	MRN_0	0	0	0	0	0	0	0	0	0	0	0	0	0	na	na	na	na	na
1445	0	0	1	2	East Asian	MRN_0	MRN_0	MRN	0	MRN_0	MRN_0	0	0	MRN_0	MRN_0	MRN_0	MRN_0	MRN_0	0	0	0	0	0	0	0	0	0	0	0	0	0	na	na	na	na	na
1446	0	0	1	1	Caucasian	MRN_0	MRN_0	MRN	0	MRN_0	MRN_0	0	0	MRN_0	MRN_0	MRN_0	MRN_0	MRN_0	0	0	0	0	0	0	0	0	0	0	0	0	0	na	na	na	na	na
1447	0	0	1	1	Caucasian	MRN_0	MRN_0	MRN	0	MRN_0	MRN_0	0	0	MRN_0	MRN_0	MRN_0	MRN_0	MRN_0	0	0	0	0	0	0	0	0	0	0	0	0	0	na	na	na	na	na
1448	0	0	1	1	Caucasian	MRN_0	MRN_0	MRN	0	MRN_0	MRN_0	0	0	MRN_0	MRN_0	MRN_0	MRN_0	MRN_0	0	0	0	0	0	0	0	0	0	0	0	0	0	na	na	na	na	na
1449	0	0	1	1	Caucasian	MRN_0	MRN_0	MRN	0	MRN_0	MRN_0	0	0	MRN_0	MRN_0	MRN_0	MRN_0	MRN_0	0	0	0	0	0	0	0	0	0	0	0	0	0	na	na	na	na	na
1450	0	0	1	1	Caucasian	rad50_c.715G>C	rad50_p.E239Q	rad50	239	rad50_0	rad50_MS	5	0	MRN_0	MRN_0	MRN_0	MRN_0	MRN_0	0	0	0	0	1	0	0	0	0	0	0	0	0	na	na	na	na	na
1451	0	0	1	1	Caucasian	rad50_c.980G>A	rad50_p.R327H	rad50	327	MRN_0	rad50_SNP	3	0	MRN_0	MRN_0	MRN_0	MRN_0	MRN_0	0	0	0	0	0	0	0	0	0	0	0	0	0	na	na	na	na	na
1452	0	0	1	1	Caucasian	rad50_c.280A>C	rad50_p.I94L	rad50	94	rad50_1	rad50_SNP	3	0	MRN_0	MRN_0	MRN_0	MRN_0	MRN_0	0	0	0	0	0	0	0	0	0	0	0	0	0	na	na	na	na	na
1453	0	0	1	1	Caucasian	MRN_0	MRN_0	MRN	0	MRN_0	MRN_0	0	0	MRN_0	MRN_0	MRN_0	MRN_0	MRN_0	0	0	0	0	0	0	0	0	0	0	0	0	0	na	na	na	na	na
1454	0	0	1	1	Caucasian	MRN_0	MRN_0	MRN	0	MRN_0	MRN_0	0	0	MRN_0	MRN_0	MRN_0	MRN_0	MRN_0	0	0	0	0	0	0	0	0	0	0	0	0	0	na	na	na	na	na
1455	0	0	1	1	Caucasian	MRN_0	MRN_0	MRN	0	MRN_0	MRN_0	0	0	MRN_0	MRN_0	MRN_0	MRN_0	MRN_0	0	0	0	0	0	0	0	0	0	0	0	0	0	na	na	na	na	na
1456	0	0	1	1	Caucasian	MRN_0	MRN_0	MRN	0	MRN_0	MRN_0	0	0	MRN_0	MRN_0	MRN_0	MRN_0	MRN_0	0	0	0	0	0	0	0	0	0	0	0	0	0	na	na	na	na	na
1457	0	0	1	1	Caucasian	MRN_0	MRN_0	MRN	0	MRN_0	MRN_0	0	0	MRN_0	MRN_0	MRN_0	MRN_0	MRN_0	0	0	0	0	0	0	0	0	0	0	0	0	0	na	na	na	na	na
1458	0	0	1	2	East Asian	MRN_0	MRN_0	MRN	0	MRN_0	MRN_0	0	0	MRN_0	MRN_0	MRN_0	MRN_0	MRN_0	0	0	0	0	0	0	0	0	0	0	0	0	0	na	na	na	na	na
1459	0	0	1	1	Caucasian	MRN_0	MRN_0	MRN	0	MRN_0	MRN_0	0	0	MRN_0	MRN_0	MRN_0	MRN_0	MRN_0	0	0	0	0	0	0	0	0	0	0	0	0	0	na	na	na	na	na
1460	0	0	1	1	Caucasian	MRN_0	MRN_0	MRN	0	MRN_0	MRN_0	0	0	MRN_0	MRN_0	MRN_0	MRN_0	MRN_0	0	0	0	0	0	0	0	0	0	0	0	0	0	na	na	na	na	na
1461	0	0	1	1	Caucasian	MRN_0	MRN_0	MRN	0	MRN_0	MRN_0	0	0	MRN_0	MRN_0	MRN_0	MRN_0	MRN_0	0	0	0	0	0	0	0	0	0	0	0	0	0	na	na	na	na	na
1462	0	0	1	1	Caucasian	MRN_0	MRN_0	MRN	0	MRN_0	MRN_0	0	0	MRN_0	MRN_0	MRN_0	MRN_0	MRN_0	0	0	0	0	0	0	0	0	0	0	0	0	0	na	na	na	na	na
1463	0	0	1	1	Caucasian	MRN_0	MRN_0	MRN	0	MRN_0	MRN_0	0	0	MRN_0	MRN_0	MRN_0	MRN_0	MRN_0	0	0	0	0	0	0	0	0	0	0	0	0	0	na	na	na	na	na
1464	0	0	1	1	Caucasian	MRN_0	MRN_0	MRN	0	MRN_0	MRN_0	0	0	MRN_0	MRN_0	MRN_0	MRN_0	MRN_0	0	0	0	0	0	0	0	0	0	0	0	0	0	na	na	na	na	na
1465	0	0	1	1	Caucasian	MRN_0	MRN_0	MRN	0	MRN_0	MRN_0	0	0	MRN_0	MRN_0	MRN_0	MRN_0	MRN_0	0	0	0	0	0	0	0	0	0	0	0	0	0	na	na	na	na	na
1466	0	0	1	1	Caucasian	MRN_0	MRN_0	MRN	0	MRN_0	MRN_0	0	0	MRN_0	MRN_0	MRN_0	MRN_0	MRN_0	0	0	0	0	0	0	0	0	0	0	0	0	0	na	na	na	na	na
1467	0	0	1	1	Caucasian	MRN_0	MRN_0	MRN	0	MRN_0	MRN_0	0	0	MRN_0	MRN_0	MRN_0	MRN_0	MRN_0	0	0	0	0	0	0	0	0	0	0	0	0	0	na	na	na	na	na
1468	0	0	1	1	Caucasian	MRN_0	MRN_0	MRN	0	MRN_0	MRN_0	0	0	MRN_0	MRN_0	MRN_0	MRN_0	MRN_0	0	0	0	0	0	0	0	0	0	0	0	0	0	na	na	na	na	na
1469	0	0	1	1	Caucasian	MRN_0	MRN_0	MRN	0	MRN_0	MRN_0	0	0	MRN_0	MRN_0	MRN_0	MRN_0	MRN_0	0	0	0	0	0	0	0	0	0	0	0	0	0	na	na	na	na	na
1470	0	1	1	1	Caucasian	mre11_c.1238A>G	mre11_p.N413S	mre11	0	mre11_1	mre11_MS	5	0	MRN_0	MRN_0	MRN_0	MRN_0	MRN_0	0	0	0	0	1	1	1	4	1	4	1	1	4	C45	C15	0.03	0.634	0.947
1471	0	1	1	1	Caucasian	MRN_0	MRN_0	MRN	0	MRN_0	MRN_0	0	0	MRN_0	MRN_0	MRN_0	MRN_0	MRN_0	0	0	0	0	0	0	0	0	0	0	0	0	0	na	na	na	na	na
1472	0	1	1	1	Caucasian	MRN_0	MRN_0	MRN	0	MRN_0	MRN_0	0	0	MRN_0	MRN_0	MRN_0	MRN_0	MRN_0	0	0	0	0	0	0	0	0	0	0	0	0	0	na	na	na	na	na
1473	0	0	1	1	Caucasian	MRN_0	MRN_0	MRN	0	MRN_0	MRN_0	0	0	MRN_0	MRN_0	MRN_0	MRN_0	MRN_0	0	0	0	0	0	0	0	0	0	0	0	0	0	na	na	na	na	na
1474	0	1	1	1	Caucasian	MRN_0	MRN_0	MRN	0	MRN_0	MRN_0	0	0	MRN_0	MRN_0	MRN_0	MRN_0	MRN_0	0	0	0	0	0	0	0	0	0	0	0	0	0	na	na	na	na	na
1475	0	1	1	1	Caucasian	MRN_0	MRN_0	MRN	0	MRN_0	MRN_0	0	0	MRN_0	MRN_0	MRN_0	MRN_0	MRN_0	0	0	0	0	0	0	0	0	0	0	0	0	0	na	na	na	na	na
1476	0	1	1	1	Caucasian	MRN_0	MRN_0	MRN	0	MRN_0	MRN_0	0	0	MRN_0	MRN_0	MRN_0	MRN_0	MRN_0	0	0	0	0	0	0	0	0	0	0	0	0	0	na	na	na	na	na
1477	0	1	1	1	Caucasian	MRN_0	MRN_0	MRN	0	MRN_0	MRN_0	0	0	MRN_0	MRN_0	MRN_0	MRN_0	MRN_0	0	0	0	0	0	0	0	0	0	0	0	0	0	na	na	na	na	na
1478	0	1	1	1	Caucasian	MRN_0	MRN_0	MRN	0	MRN_0	MRN_0	0	0	MRN_0	MRN_0	MRN_0	MRN_0	MRN_0	0	0	0	0	0	0	0	0	0	0	0	0	0	na	na	na	na	na
1479	0	1	1	1	Caucasian	rad50_c.280A>C	rad50_p.I94L	rad50	94	rad50_1	rad50_SNP	3	0	MRN_0	MRN_0	MRN_0	MRN_0	MRN_0	0	0	0	0	0	0	0	0	0	0	0	0	0	na	na	na	na	na
1480	0	1	1	4	Latina	MRN_0	MRN_0	MRN	0	MRN_0	MRN_0	0	0	MRN_0	MRN_0	MRN_0	MRN_0	MRN_0	0	0	0	0	0	0	0	0	0	0	0	0	0	na	na	na	na	na
1481	0	1	1	1	Caucasian	MRN_0	MRN_0	MRN	0	MRN_0	MRN_0	0	0	MRN_0	MRN_0	MRN_0	MRN_0	MRN_0	0	0	0	0	0	0	0	0	0	0	0	0	0	na	na	na	na	na
1482	0	1	1	1	Caucasian	MRN_0	MRN_0	MRN	0	MRN_0	MRN_0	0	0	MRN_0	MRN_0	MRN_0	MRN_0	MRN_0	0	0	0	0	0	0	0	0	0	0	0	0	0	na	na	na	na	na
1483	0	1	1	1	Caucasian	MRN_0	MRN_0	MRN	0	MRN_0	MRN_0	0	0	MRN_0	MRN_0	MRN_0	MRN_0	MRN_0	0	0	0	0	0	0	0	0	0	0	0	0	0	na	na	na	na	na
1484	0	1	1	1	Caucasian	MRN_0	MRN_0	MRN	0	MRN_0	MRN_0	0	0	MRN_0	MRN_0	MRN_0	MRN_0	MRN_0	0	0	0	0	0	0	0	0	0	0	0	0	0	na	na	na	na	na
1485	0	1	1	1	Caucasian	MRN_0	MRN_0	MRN	0	MRN_0	MRN_0	0	0	MRN_0	MRN_0	MRN_0	MRN_0	MRN_0	0	0	0	0	0	0	0	0	0	0	0	0	0	na	na	na	na	na
1486	0	1	1	1	Caucasian	MRN_0	MRN_0	MRN	0	MRN_0	MRN_0	0	0	MRN_0	MRN_0	MRN_0	MRN_0	MRN_0	0	0	0	0	0	0	0	0	0	0	0	0	0	na	na	na	na	na
1487	0	1	1	1	Caucasian	MRN_0	MRN_0	MRN	0	MRN_0	MRN_0	0	0	MRN_0	MRN_0	MRN_0	MRN_0	MRN_0	0	0	0	0	0	0	0	0	0	0	0	0	0	na	na	na	na	na
1488	0	1	1	1	Caucasian	MRN_0	MRN_0	MRN	0	MRN_0	MRN_0	0	0	MRN_0	MRN_0	MRN_0	MRN_0	MRN_0	0	0	0	0	0	0	0	0	0	0	0	0	0	na	na	na	na	na
1489	0	1	1	1	Caucasian	MRN_0	MRN_0	MRN	0	MRN_0	MRN_0	0	0	MRN_0	MRN_0	MRN_0	MRN_0	MRN_0	0	0	0	0	0	0	0	0	0	0	0	0	0	na	na	na	na	na
1490	0	1	1	1	Caucasian	MRN_0	MRN_0	MRN	0	MRN_0	MRN_0	0	0	MRN_0	MRN_0	MRN_0	MRN_0	MRN_0	0	0	0	0	0	0	0	0	0	0	0	0	0	na	na	na	na	na
1491	0	1	1	1	Caucasian	MRN_0	MRN_0	MRN	0	MRN_0	MRN_0	0	0	MRN_0	MRN_0	MRN_0	MRN_0	MRN_0	0	0	0	0	0	0	0	0	0	0	0	0	0	na	na	na	na	na
1492	0	1	1	1	Caucasian	MRN_0	MRN_0	MRN	0	MRN_0	MRN_0	0	0	MRN_0	MRN_0	MRN_0	MRN_0	MRN_0	0	0	0	0	0	0	0	0	0	0	0	0	0	na	na	na	na	na
1493	0	1	1	1	Caucasian	MRN_0	MRN_0	MRN	0	MRN_0	MRN_0	0	0	MRN_0	MRN_0	MRN_0	MRN_0	MRN_0	0	0	0	0	0	0	0	0	0	0	0	0	0	na	na	na	na	na
1494	0	1	1	1	Caucasian	MRN_0	MRN_0	MRN	0	MRN_0	MRN_0	0	0	MRN_0	MRN_0	MRN_0	MRN_0	MRN_0	0	0	0	0	0	0	0	0	0	0	0	0	0	na	na	na	na	na
1495	0	1	1	1	Caucasian	MRN_0	MRN_0	MRN	0	MRN_0	MRN_0	0	0	MRN_0	MRN_0	MRN_0	MRN_0	MRN_0	0	0	0	0	0	0	0	0	0	0	0	0	0	na	na	na	na	na
1496	0	1	1	1	Caucasian	MRN_0	MRN_0	MRN	0	MRN_0	MRN_0	0	0	MRN_0	MRN_0	MRN_0	MRN_0	MRN_0	0	0	0	0	0	0	0	0	0	0	0	0	0	na	na	na	na	na
1497	0	1	1	1	Caucasian	MRN_0	MRN_0	MRN	0	MRN_0	MRN_0	0	0	MRN_0	MRN_0	MRN_0	MRN_0	MRN_0	0	0	0	0	0	0	0	0	0	0	0	0	0	na	na	na	na	na
1498	0	1	1	1	Caucasian	MRN_0	MRN_0	MRN	0	MRN_0	MRN_0	0	0	MRN_0	MRN_0	MRN_0	MRN_0	MRN_0	0	0	0	0	0	0	0	0	0	0	0	0	0	na	na	na	na	na
1499	0	1	1	1	Caucasian	MRN_0	MRN_0	MRN	0	MRN_0	MRN_0	0	0	MRN_0	MRN_0	MRN_0	MRN_0	MRN_0	0	0	0	0	0	0	0	0	0	0	0	0	0	na	na	na	na	na
1500	0	1	1	1	Caucasian	MRN_0	MRN_0	MRN	0	MRN_0	MRN_0	0	0	MRN_0	MRN_0	MRN_0	MRN_0	MRN_0	0	0	0	0	0	0	0	0	0	0	0	0	0	na	na	na	na	na
1501	0	1	1	4	Latina	MRN_0	MRN_0	MRN	0	MRN_0	MRN_0	0	0	MRN_0	MRN_0	MRN_0	MRN_0	MRN_0	0	0	0	0	0	0	0	0	0	0	0	0	0	na	na	na	na	na
1502	0	1	1	1	Caucasian	MRN_0	MRN_0	MRN	0	MRN_0	MRN_0	0	0	MRN_0	MRN_0	MRN_0	MRN_0	MRN_0	0	0	0	0	0	0	0	0	0	0	0	0	0	na	na	na	na	na
1503	0	1	1	1	Caucasian	MRN_0	MRN_0	MRN	0	MRN_0	MRN_0	0	0	MRN_0	MRN_0	MRN_0	MRN_0	MRN_0	0	0	0	0	0	0	0	0	0	0	0	0	0	na	na	na	na	na
1504	0	1	1	1	Caucasian	MRN_0	MRN_0	MRN	0	MRN_0	MRN_0	0	0	MRN_0	MRN_0	MRN_0	MRN_0	MRN_0	0	0	0	0	0	0	0	0	0	0	0	0	0	na	na	na	na	na
1505	0	1	1	1	Caucasian	MRN_0	MRN_0	MRN	0	MRN_0	MRN_0	0	0	MRN_0	MRN_0	MRN_0	MRN_0	MRN_0	0	0	0	0	0	0	0	0	0	0	0	0	0	na	na	na	na	na
1506	0	1	1	1	Caucasian	MRN_0	MRN_0	MRN	0	MRN_0	MRN_0	0	0	MRN_0	MRN_0	MRN_0	MRN_0	MRN_0	0	0	0	0	0	0	0	0	0	0	0	0	0	na	na	na	na	na
1507	0	1	1	1	Caucasian	MRN_0	MRN_0	MRN	0	MRN_0	MRN_0	0	0	MRN_0	MRN_0	MRN_0	MRN_0	MRN_0	0	0	0	0	0	0	0	0	0	0	0	0	0	na	na	na	na	na
1508	0	1	1	1	Caucasian	MRN_0	MRN_0	MRN	0	MRN_0	MRN_0	0	0	MRN_0	MRN_0	MRN_0	MRN_0	MRN_0	0	0	0	0	0	0	0	0	0	0	0	0	0	na	na	na	na	na
1509	0	1	1	1	Caucasian	MRN_0	MRN_0	MRN	0	MRN_0	MRN_0	0	0	MRN_0	MRN_0	MRN_0	MRN_0	MRN_0	0	0	0	0	0	0	0	0	0	0	0	0	0	na	na	na	na	na
1510	0	1	1	1	Caucasian	rad50_c.3879C>T	rad50_p.I1293I	rad50	1293	rad50_1	rad50_SNP	3	0	MRN_0	MRN_0	MRN_0	MRN_0	MRN_0	0	0	0	0	0	0	0	0	0	0	0	0	0	na	na	na	na	na
1511	0	1	1	1	Caucasian	rad50_c.280A>C	rad50_p.I94L	rad50	94	rad50_1	rad50_SNP	3	0	MRN_0	MRN_0	MRN_0	MRN_0	MRN_0	0	0	0	0	0	0	0	0	0	0	0	0	0	na	na	na	na	na
1512	0	1	1	1	Caucasian	MRN_0	MRN_0	MRN	0	MRN_0	MRN_0	0	0	MRN_0	MRN_0	MRN_0	MRN_0	MRN_0	0	0	0	0	0	0	0	0	0	0	0	0	0	na	na	na	na	na
1513	0	1	1	1	Caucasian	MRN_0	MRN_0	MRN	0	MRN_0	MRN_0	0	0	MRN_0	MRN_0	MRN_0	MRN_0	MRN_0	0	0	0	0	0	0	0	0	0	0	0	0	0	na	na	na	na	na
1514	0	1	1	1	Caucasian	MRN_0	MRN_0	MRN	0	MRN_0	MRN_0	0	0	MRN_0	MRN_0	MRN_0	MRN_0	MRN_0	0	0	0	0	0	0	0	0	0	0	0	0	0	na	na	na	na	na
1515	0	1	1	1	Caucasian	MRN_0	MRN_0	MRN	0	MRN_0	MRN_0	0	0	MRN_0	MRN_0	MRN_0	MRN_0	MRN_0	0	0	0	0	0	0	0	0	0	0	0	0	0	na	na	na	na	na
1516	0	0	2	1	Caucasian	MRN_0	MRN_0	MRN	0	MRN_0	MRN_0	0	0	MRN_0	MRN_0	MRN_0	MRN_0	MRN_0	0	0	0	0	0	0	0	0	0	0	0	0	0	na	na	na	na	na
1517	0	0	2	1	Caucasian	MRN_0	MRN_0	MRN	0	MRN_0	MRN_0	0	0	MRN_0	MRN_0	MRN_0	MRN_0	MRN_0	0	0	0	0	0	0	0	0	0	0	0	0	0	na	na	na	na	na
1518	0	0	2	1	Caucasian	MRN_0	MRN_0	MRN	0	MRN_0	MRN_0	0	0	MRN_0	MRN_0	MRN_0	MRN_0	MRN_0	0	0	0	0	0	0	0	0	0	0	0	0	0	na	na	na	na	na
1519	0	0	2	1	Caucasian	rad50_c.943G>T	rad50_p.V315L	rad50	315	MRN_0	rad50_MS	4	0	MRN_0	MRN_0	MRN_0	MRN_0	MRN_0	0	0	0	0	0	0	0	0	0	0	0	0	0	na	na	na	na	na
1520	0	0	2	1	Caucasian	MRN_0	MRN_0	MRN	0	MRN_0	MRN_0	0	0	MRN_0	MRN_0	MRN_0	MRN_0	MRN_0	0	0	0	0	0	0	0	0	0	0	0	0	0	na	na	na	na	na
1521	0	0	2	1	Caucasian	MRN_0	MRN_0	MRN	0	MRN_0	MRN_0	0	0	MRN_0	MRN_0	MRN_0	MRN_0	MRN_0	0	0	0	0	0	0	0	0	0	0	0	0	0	na	na	na	na	na
1522	0	0	2	1	Caucasian	MRN_0	MRN_0	MRN	0	MRN_0	MRN_0	0	0	MRN_0	MRN_0	MRN_0	MRN_0	MRN_0	0	0	0	0	0	0	0	0	0	0	0	0	0	na	na	na	na	na
1523	0	0	2	1	Caucasian	MRN_0	MRN_0	MRN	0	MRN_0	MRN_0	0	0	MRN_0	MRN_0	MRN_0	MRN_0	MRN_0	0	0	0	0	0	0	0	0	0	0	0	0	0	na	na	na	na	na
1524	0	0	2	1	Caucasian	MRN_0	MRN_0	MRN	0	MRN_0	MRN_0	0	0	MRN_0	MRN_0	MRN_0	MRN_0	MRN_0	0	0	0	0	0	0	0	0	0	0	0	0	0	na	na	na	na	na
1525	0	0	2	1	Caucasian	MRN_0	MRN_0	MRN	0	MRN_0	MRN_0	0	0	MRN_0	MRN_0	MRN_0	MRN_0	MRN_0	0	0	0	0	0	0	0	0	0	0	0	0	0	na	na	na	na	na
1526	0	0	2	1	Caucasian	MRN_0	MRN_0	MRN	0	MRN_0	MRN_0	0	0	MRN_0	MRN_0	MRN_0	MRN_0	MRN_0	0	0	0	0	0	0	0	0	0	0	0	0	0	na	na	na	na	na
1527	0	0	2	1	Caucasian	MRN_0	MRN_0	MRN	0	MRN_0	MRN_0	0	0	MRN_0	MRN_0	MRN_0	MRN_0	MRN_0	0	0	0	0	0	0	0	0	0	0	0	0	0	na	na	na	na	na
1528	0	0	2	1	Caucasian	MRN_0	MRN_0	MRN	0	MRN_0	MRN_0	0	0	MRN_0	MRN_0	MRN_0	MRN_0	MRN_0	0	0	0	0	0	0	0	0	0	0	0	0	0	na	na	na	na	na
1529	0	0	2	1	Caucasian	MRN_0	MRN_0	MRN	0	MRN_0	MRN_0	0	0	MRN_0	MRN_0	MRN_0	MRN_0	MRN_0	0	0	0	0	0	0	0	0	0	0	0	0	0	na	na	na	na	na
1530	0	1	2	1	Caucasian	MRN_0	MRN_0	MRN	0	MRN_0	MRN_0	0	0	MRN_0	MRN_0	MRN_0	MRN_0	MRN_0	0	0	0	0	0	0	0	0	0	0	0	0	0	na	na	na	na	na
1531	0	0	2	1	Caucasian	MRN_0	MRN_0	MRN	0	MRN_0	MRN_0	0	0	MRN_0	MRN_0	MRN_0	MRN_0	MRN_0	0	0	0	0	0	0	0	0	0	0	0	0	0	na	na	na	na	na
1532	0	0	2	1	Caucasian	MRN_0	MRN_0	MRN	0	MRN_0	MRN_0	0	0	MRN_0	MRN_0	MRN_0	MRN_0	MRN_0	0	0	0	0	0	0	0	0	0	0	0	0	0	na	na	na	na	na
1533	0	0	2	1	Caucasian	MRN_0	MRN_0	MRN	0	MRN_0	MRN_0	0	0	MRN_0	MRN_0	MRN_0	MRN_0	MRN_0	0	0	0	0	0	0	0	0	0	0	0	0	0	na	na	na	na	na
1534	0	0	2	1	Caucasian	MRN_0	MRN_0	MRN	0	MRN_0	MRN_0	0	0	MRN_0	MRN_0	MRN_0	MRN_0	MRN_0	0	0	0	0	0	0	0	0	0	0	0	0	0	na	na	na	na	na
1535	0	0	2	1	Caucasian	MRN_0	MRN_0	MRN	0	MRN_0	MRN_0	0	0	MRN_0	MRN_0	MRN_0	MRN_0	MRN_0	0	0	0	0	0	0	0	0	0	0	0	0	0	na	na	na	na	na
1536	0	0	2	1	Caucasian	MRN_0	MRN_0	MRN	0	MRN_0	MRN_0	0	0	MRN_0	MRN_0	MRN_0	MRN_0	MRN_0	0	0	0	0	0	0	0	0	0	0	0	0	0	na	na	na	na	na
1537	0	0	2	1	Caucasian	MRN_0	MRN_0	MRN	0	MRN_0	MRN_0	0	0	MRN_0	MRN_0	MRN_0	MRN_0	MRN_0	0	0	0	0	0	0	0	0	0	0	0	0	0	na	na	na	na	na
1538	0	0	2	1	Caucasian	MRN_0	MRN_0	MRN	0	MRN_0	MRN_0	0	0	MRN_0	MRN_0	MRN_0	MRN_0	MRN_0	0	0	0	0	0	0	0	0	0	0	0	0	0	na	na	na	na	na
1539	0	0	2	1	Caucasian	MRN_0	MRN_0	MRN	0	MRN_0	MRN_0	0	0	MRN_0	MRN_0	MRN_0	MRN_0	MRN_0	0	0	0	0	0	0	0	0	0	0	0	0	0	na	na	na	na	na
1540	0	0	2	1	Caucasian	MRN_0	MRN_0	MRN	0	MRN_0	MRN_0	0	0	MRN_0	MRN_0	MRN_0	MRN_0	MRN_0	0	0	0	0	0	0	0	0	0	0	0	0	0	na	na	na	na	na
1541	0	0	2	1	Caucasian	MRN_0	MRN_0	MRN	0	MRN_0	MRN_0	0	0	MRN_0	MRN_0	MRN_0	MRN_0	MRN_0	0	0	0	0	0	0	0	0	0	0	0	0	0	na	na	na	na	na
1542	0	1	2	1	Caucasian	MRN_0	MRN_0	MRN	0	MRN_0	MRN_0	0	0	MRN_0	MRN_0	MRN_0	MRN_0	MRN_0	0	0	0	0	0	0	0	0	0	0	0	0	0	na	na	na	na	na
1543	0	1	2	1	Caucasian	MRN_0	MRN_0	MRN	0	MRN_0	MRN_0	0	0	MRN_0	MRN_0	MRN_0	MRN_0	MRN_0	0	0	0	0	0	0	0	0	0	0	0	0	0	na	na	na	na	na
1544	0	0	2	1	Caucasian	MRN_0	MRN_0	MRN	0	MRN_0	MRN_0	0	0	MRN_0	MRN_0	MRN_0	MRN_0	MRN_0	0	0	0	0	0	0	0	0	0	0	0	0	0	na	na	na	na	na
1545	0	1	2	1	Caucasian	MRN_0	MRN_0	MRN	0	MRN_0	MRN_0	0	0	MRN_0	MRN_0	MRN_0	MRN_0	MRN_0	0	0	0	0	0	0	0	0	0	0	0	0	0	na	na	na	na	na
1546	0	1	2	1	Caucasian	MRN_0	MRN_0	MRN	0	MRN_0	MRN_0	0	0	MRN_0	MRN_0	MRN_0	MRN_0	MRN_0	0	0	0	0	0	0	0	0	0	0	0	0	0	na	na	na	na	na
1547	0	1	2	1	Caucasian	MRN_0	MRN_0	MRN	0	MRN_0	MRN_0	0	0	MRN_0	MRN_0	MRN_0	MRN_0	MRN_0	0	0	0	0	0	0	0	0	0	0	0	0	0	na	na	na	na	na
1548	0	0	2	1	Caucasian	MRN_0	MRN_0	MRN	0	MRN_0	MRN_0	0	0	MRN_0	MRN_0	MRN_0	MRN_0	MRN_0	0	0	0	0	0	0	0	0	0	0	0	0	0	na	na	na	na	na
1549	0	0	2	1	Caucasian	MRN_0	MRN_0	MRN	0	MRN_0	MRN_0	0	0	MRN_0	MRN_0	MRN_0	MRN_0	MRN_0	0	0	0	0	0	0	0	0	0	0	0	0	0	na	na	na	na	na
1550	0	1	2	1	Caucasian	MRN_0	MRN_0	MRN	0	MRN_0	MRN_0	0	0	MRN_0	MRN_0	MRN_0	MRN_0	MRN_0	0	0	0	0	0	0	0	0	0	0	0	0	0	na	na	na	na	na
1551	0	0	2	1	Caucasian	MRN_0	MRN_0	MRN	0	MRN_0	MRN_0	0	0	MRN_0	MRN_0	MRN_0	MRN_0	MRN_0	0	0	0	0	0	0	0	0	0	0	0	0	0	na	na	na	na	na
1552	0	1	2	1	Caucasian	MRN_0	MRN_0	MRN	0	MRN_0	MRN_0	0	0	MRN_0	MRN_0	MRN_0	MRN_0	MRN_0	0	0	0	0	0	0	0	0	0	0	0	0	0	na	na	na	na	na
1553	0	0	2	1	Caucasian	MRN_0	MRN_0	MRN	0	MRN_0	MRN_0	0	0	MRN_0	MRN_0	MRN_0	MRN_0	MRN_0	0	0	0	0	0	0	0	0	0	0	0	0	0	na	na	na	na	na
1554	0	0	2	1	Caucasian	rad50_c.671G>A	rad50_p.R224H	rad50	224	rad50_0	rad50_MS	5	0	MRN_0	MRN_0	MRN_0	MRN_0	MRN_0	0	0	0	0	1	0	0	0	0	0	0	0	0	na	na	na	na	na
1555	0	1	2	1	Caucasian	MRN_0	MRN_0	MRN	0	MRN_0	MRN_0	0	0	MRN_0	MRN_0	MRN_0	MRN_0	MRN_0	0	0	0	0	0	0	0	0	0	0	0	0	0	na	na	na	na	na
1556	0	0	2	1	Caucasian	MRN_0	MRN_0	MRN	0	MRN_0	MRN_0	0	0	MRN_0	MRN_0	MRN_0	MRN_0	MRN_0	0	0	0	0	0	0	0	0	0	0	0	0	0	na	na	na	na	na
1557	0	0	2	1	Caucasian	MRN_0	MRN_0	MRN	0	MRN_0	MRN_0	0	0	MRN_0	MRN_0	MRN_0	MRN_0	MRN_0	0	0	0	0	0	0	0	0	0	0	0	0	0	na	na	na	na	na
1558	0	0	2	1	Caucasian	MRN_0	MRN_0	MRN	0	MRN_0	MRN_0	0	0	MRN_0	MRN_0	MRN_0	MRN_0	MRN_0	0	0	0	0	0	0	0	0	0	0	0	0	0	na	na	na	na	na
1559	0	0	2	1	Caucasian	MRN_0	MRN_0	MRN	0	MRN_0	MRN_0	0	0	MRN_0	MRN_0	MRN_0	MRN_0	MRN_0	0	0	0	0	0	0	0	0	0	0	0	0	0	na	na	na	na	na
1560	0	0	2	1	Caucasian	MRN_0	MRN_0	MRN	0	MRN_0	MRN_0	0	0	MRN_0	MRN_0	MRN_0	MRN_0	MRN_0	0	0	0	0	0	0	0	0	0	0	0	0	0	na	na	na	na	na
1561	0	1	2	1	Caucasian	MRN_0	MRN_0	MRN	0	MRN_0	MRN_0	0	0	MRN_0	MRN_0	MRN_0	MRN_0	MRN_0	0	0	0	0	0	0	0	0	0	0	0	0	0	na	na	na	na	na
1562	0	0	2	1	Caucasian	MRN_0	MRN_0	MRN	0	MRN_0	MRN_0	0	0	MRN_0	MRN_0	MRN_0	MRN_0	MRN_0	0	0	0	0	0	0	0	0	0	0	0	0	0	na	na	na	na	na
1563	0	0	2	1	Caucasian	MRN_0	MRN_0	MRN	0	MRN_0	MRN_0	0	0	MRN_0	MRN_0	MRN_0	MRN_0	MRN_0	0	0	0	0	0	0	0	0	0	0	0	0	0	na	na	na	na	na
1564	0	0	2	1	Caucasian	MRN_0	MRN_0	MRN	0	MRN_0	MRN_0	0	0	MRN_0	MRN_0	MRN_0	MRN_0	MRN_0	0	0	0	0	0	0	0	0	0	0	0	0	0	na	na	na	na	na
1565	0	0	2	1	Caucasian	MRN_0	MRN_0	MRN	0	MRN_0	MRN_0	0	0	MRN_0	MRN_0	MRN_0	MRN_0	MRN_0	0	0	0	0	0	0	0	0	0	0	0	0	0	na	na	na	na	na
1566	0	0	2	1	Caucasian	MRN_0	MRN_0	MRN	0	MRN_0	MRN_0	0	0	MRN_0	MRN_0	MRN_0	MRN_0	MRN_0	0	0	0	0	0	0	0	0	0	0	0	0	0	na	na	na	na	na
1567	0	0	2	1	Caucasian	MRN_0	MRN_0	MRN	0	MRN_0	MRN_0	0	0	MRN_0	MRN_0	MRN_0	MRN_0	MRN_0	0	0	0	0	0	0	0	0	0	0	0	0	0	na	na	na	na	na
1568	0	0	2	1	Caucasian	MRN_0	MRN_0	MRN	0	MRN_0	MRN_0	0	0	MRN_0	MRN_0	MRN_0	MRN_0	MRN_0	0	0	0	0	0	0	0	0	0	0	0	0	0	na	na	na	na	na
1569	0	0	2	1	Caucasian	MRN_0	MRN_0	MRN	0	MRN_0	MRN_0	0	0	MRN_0	MRN_0	MRN_0	MRN_0	MRN_0	0	0	0	0	0	0	0	0	0	0	0	0	0	na	na	na	na	na
1570	0	0	2	2	East Asian	MRN_0	MRN_0	MRN	0	MRN_0	MRN_0	0	0	MRN_0	MRN_0	MRN_0	MRN_0	MRN_0	0	0	0	0	0	0	0	0	0	0	0	0	0	na	na	na	na	na
1571	0	0	2	1	Caucasian	MRN_0	MRN_0	MRN	0	MRN_0	MRN_0	0	0	MRN_0	MRN_0	MRN_0	MRN_0	MRN_0	0	0	0	0	0	0	0	0	0	0	0	0	0	na	na	na	na	na
1572	0	0	2	1	Caucasian	MRN_0	MRN_0	MRN	0	MRN_0	MRN_0	0	0	MRN_0	MRN_0	MRN_0	MRN_0	MRN_0	0	0	0	0	0	0	0	0	0	0	0	0	0	na	na	na	na	na
1573	0	0	2	1	Caucasian	MRN_0	MRN_0	MRN	0	MRN_0	MRN_0	0	0	MRN_0	MRN_0	MRN_0	MRN_0	MRN_0	0	0	0	0	0	0	0	0	0	0	0	0	0	na	na	na	na	na
1574	0	0	2	1	Caucasian	MRN_0	MRN_0	MRN	0	MRN_0	MRN_0	0	0	MRN_0	MRN_0	MRN_0	MRN_0	MRN_0	0	0	0	0	0	0	0	0	0	0	0	0	0	na	na	na	na	na
1575	0	0	2	1	Caucasian	MRN_0	MRN_0	MRN	0	MRN_0	MRN_0	0	0	MRN_0	MRN_0	MRN_0	MRN_0	MRN_0	0	0	0	0	0	0	0	0	0	0	0	0	0	na	na	na	na	na
1576	0	0	2	1	Caucasian	MRN_0	MRN_0	MRN	0	MRN_0	MRN_0	0	0	MRN_0	MRN_0	MRN_0	MRN_0	MRN_0	0	0	0	0	0	0	0	0	0	0	0	0	0	na	na	na	na	na
1577	0	0	2	1	Caucasian	MRN_0	MRN_0	MRN	0	MRN_0	MRN_0	0	0	MRN_0	MRN_0	MRN_0	MRN_0	MRN_0	0	0	0	0	0	0	0	0	0	0	0	0	0	na	na	na	na	na
1578	0	1	2	2	East Asian	MRN_0	MRN_0	MRN	0	MRN_0	MRN_0	0	0	MRN_0	MRN_0	MRN_0	MRN_0	MRN_0	0	0	0	0	0	0	0	0	0	0	0	0	0	na	na	na	na	na
1579	0	0	2	1	Caucasian	MRN_0	MRN_0	MRN	0	MRN_0	MRN_0	0	0	MRN_0	MRN_0	MRN_0	MRN_0	MRN_0	0	0	0	0	0	0	0	0	0	0	0	0	0	na	na	na	na	na
1580	0	0	2	1	Caucasian	MRN_0	MRN_0	MRN	0	MRN_0	MRN_0	0	0	MRN_0	MRN_0	MRN_0	MRN_0	MRN_0	0	0	0	0	0	0	0	0	0	0	0	0	0	na	na	na	na	na
1581	0	0	2	1	Caucasian	MRN_0	MRN_0	MRN	0	MRN_0	MRN_0	0	0	MRN_0	MRN_0	MRN_0	MRN_0	MRN_0	0	0	0	0	0	0	0	0	0	0	0	0	0	na	na	na	na	na
1582	0	0	2	1	Caucasian	MRN_0	MRN_0	MRN	0	MRN_0	MRN_0	0	0	MRN_0	MRN_0	MRN_0	MRN_0	MRN_0	0	0	0	0	0	0	0	0	0	0	0	0	0	na	na	na	na	na
1583	0	0	2	1	Caucasian	MRN_0	MRN_0	MRN	0	MRN_0	MRN_0	0	0	MRN_0	MRN_0	MRN_0	MRN_0	MRN_0	0	0	0	0	0	0	0	0	0	0	0	0	0	na	na	na	na	na
1584	0	0	2	1	Caucasian	MRN_0	MRN_0	MRN	0	MRN_0	MRN_0	0	0	MRN_0	MRN_0	MRN_0	MRN_0	MRN_0	0	0	0	0	0	0	0	0	0	0	0	0	0	na	na	na	na	na
1585	0	0	2	1	Caucasian	rad50_c.3165-4A>T	rad50_NA	rad50	1054.9	MRN_0	rad50_I	5	0	MRN_0	MRN_0	MRN_0	MRN_0	MRN_0	0	1	0	0	0	0	0	0	0	0	0	0	0	na	na	na	na	na
1586	0	0	2	1	Caucasian	MRN_0	MRN_0	MRN	0	MRN_0	MRN_0	0	0	MRN_0	MRN_0	MRN_0	MRN_0	MRN_0	0	0	0	0	0	0	0	0	0	0	0	0	0	na	na	na	na	na
1587	0	0	2	1	Caucasian	MRN_0	MRN_0	MRN	0	MRN_0	MRN_0	0	0	MRN_0	MRN_0	MRN_0	MRN_0	MRN_0	0	0	0	0	0	0	0	0	0	0	0	0	0	na	na	na	na	na
1588	0	1	2	1	Caucasian	rad50_c.3476-12delTTC	rad50_NA	rad50	1158.7	MRN_0	rad50_I	5	0	MRN_0	MRN_0	MRN_0	MRN_0	MRN_0	0	1	0	0	0	0	0	0	0	0	0	0	0	na	na	na	na	na
1589	0	0	2	1	Caucasian	MRN_0	MRN_0	MRN	0	MRN_0	MRN_0	0	0	MRN_0	MRN_0	MRN_0	MRN_0	MRN_0	0	0	0	0	0	0	0	0	0	0	0	0	0	na	na	na	na	na
1590	0	0	2	1	Caucasian	rad50_c.1794-59A>C	rad50_NA	rad50	597.8	MRN_0	rad50_I	5	0	MRN_0	MRN_0	MRN_0	MRN_0	MRN_0	0	1	0	0	0	0	0	0	0	0	0	0	0	na	na	na	na	na
1591	0	0	2	1	Caucasian	MRN_0	MRN_0	MRN	0	MRN_0	MRN_0	0	0	MRN_0	MRN_0	MRN_0	MRN_0	MRN_0	0	0	0	0	0	0	0	0	0	0	0	0	0	na	na	na	na	na
1592	0	1	2	1	Caucasian	MRN_0	MRN_0	MRN	0	MRN_0	MRN_0	0	0	MRN_0	MRN_0	MRN_0	MRN_0	MRN_0	0	0	0	0	0	0	0	0	0	0	0	0	0	na	na	na	na	na
1593	0	1	2	1	Caucasian	MRN_0	MRN_0	MRN	0	MRN_0	MRN_0	0	0	MRN_0	MRN_0	MRN_0	MRN_0	MRN_0	0	0	0	0	0	0	0	0	0	0	0	0	0	na	na	na	na	na
1594	0	0	2	1	Caucasian	MRN_0	MRN_0	MRN	0	MRN_0	MRN_0	0	0	MRN_0	MRN_0	MRN_0	MRN_0	MRN_0	0	0	0	0	0	0	0	0	0	0	0	0	0	na	na	na	na	na
1595	0	0	2	1	Caucasian	MRN_0	MRN_0	MRN	0	MRN_0	MRN_0	0	0	MRN_0	MRN_0	MRN_0	MRN_0	MRN_0	0	0	0	0	0	0	0	0	0	0	0	0	0	na	na	na	na	na
1596	0	0	2	1	Caucasian	MRN_0	MRN_0	MRN	0	MRN_0	MRN_0	0	0	MRN_0	MRN_0	MRN_0	MRN_0	MRN_0	0	0	0	0	0	0	0	0	0	0	0	0	0	na	na	na	na	na
1597	0	1	2	1	Caucasian	MRN_0	MRN_0	MRN	0	MRN_0	MRN_0	0	0	MRN_0	MRN_0	MRN_0	MRN_0	MRN_0	0	0	0	0	0	0	0	0	0	0	0	0	0	na	na	na	na	na
1598	0	0	2	1	Caucasian	MRN_0	MRN_0	MRN	0	MRN_0	MRN_0	0	0	MRN_0	MRN_0	MRN_0	MRN_0	MRN_0	0	0	0	0	0	0	0	0	0	0	0	0	0	na	na	na	na	na
1599	0	0	2	1	Caucasian	MRN_0	MRN_0	MRN	0	MRN_0	MRN_0	0	0	MRN_0	MRN_0	MRN_0	MRN_0	MRN_0	0	0	0	0	0	0	0	0	0	0	0	0	0	na	na	na	na	na
1600	0	0	2	1	Caucasian	MRN_0	MRN_0	MRN	0	MRN_0	MRN_0	0	0	MRN_0	MRN_0	MRN_0	MRN_0	MRN_0	0	0	0	0	0	0	0	0	0	0	0	0	0	na	na	na	na	na
1601	0	0	2	1	Caucasian	MRN_0	MRN_0	MRN	0	MRN_0	MRN_0	0	0	MRN_0	MRN_0	MRN_0	MRN_0	MRN_0	0	0	0	0	0	0	0	0	0	0	0	0	0	na	na	na	na	na
1602	0	0	2	1	Caucasian	MRN_0	MRN_0	MRN	0	MRN_0	MRN_0	0	0	MRN_0	MRN_0	MRN_0	MRN_0	MRN_0	0	0	0	0	0	0	0	0	0	0	0	0	0	na	na	na	na	na
1603	0	0	2	1	Caucasian	MRN_0	MRN_0	MRN	0	MRN_0	MRN_0	0	0	MRN_0	MRN_0	MRN_0	MRN_0	MRN_0	0	0	0	0	0	0	0	0	0	0	0	0	0	na	na	na	na	na
1604	0	1	2	1	Caucasian	MRN_0	MRN_0	MRN	0	MRN_0	MRN_0	0	0	MRN_0	MRN_0	MRN_0	MRN_0	MRN_0	0	0	0	0	0	0	0	0	0	0	0	0	0	na	na	na	na	na
1605	0	0	2	1	Caucasian	MRN_0	MRN_0	MRN	0	MRN_0	MRN_0	0	0	MRN_0	MRN_0	MRN_0	MRN_0	MRN_0	0	0	0	0	0	0	0	0	0	0	0	0	0	na	na	na	na	na
1606	0	1	2	1	Caucasian	MRN_0	MRN_0	MRN	0	MRN_0	MRN_0	0	0	MRN_0	MRN_0	MRN_0	MRN_0	MRN_0	0	0	0	0	0	0	0	0	0	0	0	0	0	na	na	na	na	na
1607	0	1	2	1	Caucasian	MRN_0	MRN_0	MRN	0	MRN_0	MRN_0	0	0	MRN_0	MRN_0	MRN_0	MRN_0	MRN_0	0	0	0	0	0	0	0	0	0	0	0	0	0	na	na	na	na	na
1608	0	1	2	1	Caucasian	MRN_0	MRN_0	MRN	0	MRN_0	MRN_0	0	0	MRN_0	MRN_0	MRN_0	MRN_0	MRN_0	0	0	0	0	0	0	0	0	0	0	0	0	0	na	na	na	na	na
1609	0	1	2	1	Caucasian	MRN_0	MRN_0	MRN	0	MRN_0	MRN_0	0	0	MRN_0	MRN_0	MRN_0	MRN_0	MRN_0	0	0	0	0	0	0	0	0	0	0	0	0	0	na	na	na	na	na
1610	0	1	2	1	Caucasian	MRN_0	MRN_0	MRN	0	MRN_0	MRN_0	0	0	MRN_0	MRN_0	MRN_0	MRN_0	MRN_0	0	0	0	0	0	0	0	0	0	0	0	0	0	na	na	na	na	na
1611	0	1	2	1	Caucasian	MRN_0	MRN_0	MRN	0	MRN_0	MRN_0	0	0	MRN_0	MRN_0	MRN_0	MRN_0	MRN_0	0	0	0	0	0	0	0	0	0	0	0	0	0	na	na	na	na	na
1612	0	1	2	1	Caucasian	MRN_0	MRN_0	MRN	0	MRN_0	MRN_0	0	0	MRN_0	MRN_0	MRN_0	MRN_0	MRN_0	0	0	0	0	0	0	0	0	0	0	0	0	0	na	na	na	na	na
1613	0	1	2	2	East Asian	MRN_0	MRN_0	MRN	0	MRN_0	MRN_0	0	0	MRN_0	MRN_0	MRN_0	MRN_0	MRN_0	0	0	0	0	0	0	0	0	0	0	0	0	0	na	na	na	na	na
1614	0	0	2	1	Caucasian	MRN_0	MRN_0	MRN	0	MRN_0	MRN_0	0	0	MRN_0	MRN_0	MRN_0	MRN_0	MRN_0	0	0	0	0	0	0	0	0	0	0	0	0	0	na	na	na	na	na
1615	0	1	2	1	Caucasian	MRN_0	MRN_0	MRN	0	MRN_0	MRN_0	0	0	MRN_0	MRN_0	MRN_0	MRN_0	MRN_0	0	0	0	0	0	0	0	0	0	0	0	0	0	na	na	na	na	na
1616	0	0	2	1	Caucasian	MRN_0	MRN_0	MRN	0	MRN_0	MRN_0	0	0	MRN_0	MRN_0	MRN_0	MRN_0	MRN_0	0	0	0	0	0	0	0	0	0	0	0	0	0	na	na	na	na	na
1617	0	0	2	1	Caucasian	MRN_0	MRN_0	MRN	0	MRN_0	MRN_0	0	0	MRN_0	MRN_0	MRN_0	MRN_0	MRN_0	0	0	0	0	0	0	0	0	0	0	0	0	0	na	na	na	na	na
1618	0	1	2	1	Caucasian	MRN_0	MRN_0	MRN	0	MRN_0	MRN_0	0	0	MRN_0	MRN_0	MRN_0	MRN_0	MRN_0	0	0	0	0	0	0	0	0	0	0	0	0	0	na	na	na	na	na
1619	0	1	2	1	Caucasian	MRN_0	MRN_0	MRN	0	MRN_0	MRN_0	0	0	MRN_0	MRN_0	MRN_0	MRN_0	MRN_0	0	0	0	0	0	0	0	0	0	0	0	0	0	na	na	na	na	na
1620	0	1	2	1	Caucasian	MRN_0	MRN_0	MRN	0	MRN_0	MRN_0	0	0	MRN_0	MRN_0	MRN_0	MRN_0	MRN_0	0	0	0	0	0	0	0	0	0	0	0	0	0	na	na	na	na	na
1621	0	1	2	1	Caucasian	MRN_0	MRN_0	MRN	0	MRN_0	MRN_0	0	0	MRN_0	MRN_0	MRN_0	MRN_0	MRN_0	0	0	0	0	0	0	0	0	0	0	0	0	0	na	na	na	na	na
1622	0	1	2	1	Caucasian	MRN_0	MRN_0	MRN	0	MRN_0	MRN_0	0	0	MRN_0	MRN_0	MRN_0	MRN_0	MRN_0	0	0	0	0	0	0	0	0	0	0	0	0	0	na	na	na	na	na
1623	0	0	2	1	Caucasian	MRN_0	MRN_0	MRN	0	MRN_0	MRN_0	0	0	MRN_0	MRN_0	MRN_0	MRN_0	MRN_0	0	0	0	0	0	0	0	0	0	0	0	0	0	na	na	na	na	na
1624	0	1	2	1	Caucasian	MRN_0	MRN_0	MRN	0	MRN_0	MRN_0	0	0	MRN_0	MRN_0	MRN_0	MRN_0	MRN_0	0	0	0	0	0	0	0	0	0	0	0	0	0	na	na	na	na	na
1625	0	1	2	1	Caucasian	MRN_0	MRN_0	MRN	0	MRN_0	MRN_0	0	0	MRN_0	MRN_0	MRN_0	MRN_0	MRN_0	0	0	0	0	0	0	0	0	0	0	0	0	0	na	na	na	na	na
1626	0	0	2	1	Caucasian	MRN_0	MRN_0	MRN	0	MRN_0	MRN_0	0	0	MRN_0	MRN_0	MRN_0	MRN_0	MRN_0	0	0	0	0	0	0	0	0	0	0	0	0	0	na	na	na	na	na
1627	0	0	2	2	East Asian	MRN_0	MRN_0	MRN	0	MRN_0	MRN_0	0	0	MRN_0	MRN_0	MRN_0	MRN_0	MRN_0	0	0	0	0	0	0	0	0	0	0	0	0	0	na	na	na	na	na
1628	0	0	2	1	Caucasian	MRN_0	MRN_0	MRN	0	MRN_0	MRN_0	0	0	MRN_0	MRN_0	MRN_0	MRN_0	MRN_0	0	0	0	0	0	0	0	0	0	0	0	0	0	na	na	na	na	na
1629	0	0	2	1	Caucasian	MRN_0	MRN_0	MRN	0	MRN_0	MRN_0	0	0	MRN_0	MRN_0	MRN_0	MRN_0	MRN_0	0	0	0	0	0	0	0	0	0	0	0	0	0	na	na	na	na	na
1630	0	0	2	1	Caucasian	MRN_0	MRN_0	MRN	0	MRN_0	MRN_0	0	0	MRN_0	MRN_0	MRN_0	MRN_0	MRN_0	0	0	0	0	0	0	0	0	0	0	0	0	0	na	na	na	na	na
1631	0	0	2	1	Caucasian	MRN_0	MRN_0	MRN	0	MRN_0	MRN_0	0	0	MRN_0	MRN_0	MRN_0	MRN_0	MRN_0	0	0	0	0	0	0	0	0	0	0	0	0	0	na	na	na	na	na
1632	0	0	2	1	Caucasian	MRN_0	MRN_0	MRN	0	MRN_0	MRN_0	0	0	MRN_0	MRN_0	MRN_0	MRN_0	MRN_0	0	0	0	0	0	0	0	0	0	0	0	0	0	na	na	na	na	na
1633	0	1	2	1	Caucasian	MRN_0	MRN_0	MRN	0	MRN_0	MRN_0	0	0	MRN_0	MRN_0	MRN_0	MRN_0	MRN_0	0	0	0	0	0	0	0	0	0	0	0	0	0	na	na	na	na	na
1634	0	0	2	1	Caucasian	MRN_0	MRN_0	MRN	0	MRN_0	MRN_0	0	0	MRN_0	MRN_0	MRN_0	MRN_0	MRN_0	0	0	0	0	0	0	0	0	0	0	0	0	0	na	na	na	na	na
1635	0	0	2	1	Caucasian	MRN_0	MRN_0	MRN	0	MRN_0	MRN_0	0	0	MRN_0	MRN_0	MRN_0	MRN_0	MRN_0	0	0	0	0	0	0	0	0	0	0	0	0	0	na	na	na	na	na
1636	0	0	2	1	Caucasian	MRN_0	MRN_0	MRN	0	MRN_0	MRN_0	0	0	MRN_0	MRN_0	MRN_0	MRN_0	MRN_0	0	0	0	0	0	0	0	0	0	0	0	0	0	na	na	na	na	na
1637	0	1	2	1	Caucasian	MRN_0	MRN_0	MRN	0	MRN_0	MRN_0	0	0	MRN_0	MRN_0	MRN_0	MRN_0	MRN_0	0	0	0	0	0	0	0	0	0	0	0	0	0	na	na	na	na	na
1638	0	1	2	1	Caucasian	MRN_0	MRN_0	MRN	0	MRN_0	MRN_0	0	0	MRN_0	MRN_0	MRN_0	MRN_0	MRN_0	0	0	0	0	0	0	0	0	0	0	0	0	0	na	na	na	na	na
1639	0	1	2	1	Caucasian	MRN_0	MRN_0	MRN	0	MRN_0	MRN_0	0	0	MRN_0	MRN_0	MRN_0	MRN_0	MRN_0	0	0	0	0	0	0	0	0	0	0	0	0	0	na	na	na	na	na
1640	0	1	2	1	Caucasian	MRN_0	MRN_0	MRN	0	MRN_0	MRN_0	0	0	MRN_0	MRN_0	MRN_0	MRN_0	MRN_0	0	0	0	0	0	0	0	0	0	0	0	0	0	na	na	na	na	na
1641	0	1	2	1	Caucasian	MRN_0	MRN_0	MRN	0	MRN_0	MRN_0	0	0	MRN_0	MRN_0	MRN_0	MRN_0	MRN_0	0	0	0	0	0	0	0	0	0	0	0	0	0	na	na	na	na	na
1642	0	1	2	1	Caucasian	MRN_0	MRN_0	MRN	0	MRN_0	MRN_0	0	0	MRN_0	MRN_0	MRN_0	MRN_0	MRN_0	0	0	0	0	0	0	0	0	0	0	0	0	0	na	na	na	na	na
1643	0	1	2	1	Caucasian	MRN_0	MRN_0	MRN	0	MRN_0	MRN_0	0	0	MRN_0	MRN_0	MRN_0	MRN_0	MRN_0	0	0	0	0	0	0	0	0	0	0	0	0	0	na	na	na	na	na
1644	0	1	2	1	Caucasian	rad50_c.280A>C	rad50_p.I94L	rad50	94	rad50_1	rad50_SNP	3	0	MRN_0	MRN_0	MRN_0	MRN_0	MRN_0	0	0	0	0	0	0	0	0	0	0	0	0	0	na	na	na	na	na
1645	0	1	2	1	Caucasian	MRN_0	MRN_0	MRN	0	MRN_0	MRN_0	0	0	MRN_0	MRN_0	MRN_0	MRN_0	MRN_0	0	0	0	0	0	0	0	0	0	0	0	0	0	na	na	na	na	na
1646	0	0	2	1	Caucasian	MRN_0	MRN_0	MRN	0	MRN_0	MRN_0	0	0	MRN_0	MRN_0	MRN_0	MRN_0	MRN_0	0	0	0	0	0	0	0	0	0	0	0	0	0	na	na	na	na	na
1647	0	1	2	1	Caucasian	MRN_0	MRN_0	MRN	0	MRN_0	MRN_0	0	0	MRN_0	MRN_0	MRN_0	MRN_0	MRN_0	0	0	0	0	0	0	0	0	0	0	0	0	0	na	na	na	na	na
1648	0	0	2	1	Caucasian	rad50_c.2397G>C	rad50_p.Q799H	rad50	799	rad50_0	rad50_MS	5	0	MRN_0	MRN_0	MRN_0	MRN_0	MRN_0	0	0	0	0	1	0	0	0	0	0	0	0	0	na	na	na	na	na
1649	0	0	2	1	Caucasian	MRN_0	MRN_0	MRN	0	MRN_0	MRN_0	0	0	MRN_0	MRN_0	MRN_0	MRN_0	MRN_0	0	0	0	0	0	0	0	0	0	0	0	0	0	na	na	na	na	na
1650	0	1	2	1	Caucasian	MRN_0	MRN_0	MRN	0	MRN_0	MRN_0	0	0	MRN_0	MRN_0	MRN_0	MRN_0	MRN_0	0	0	0	0	0	0	0	0	0	0	0	0	0	na	na	na	na	na
1651	0	1	2	2	East Asian	MRN_0	MRN_0	MRN	0	MRN_0	MRN_0	0	0	MRN_0	MRN_0	MRN_0	MRN_0	MRN_0	0	0	0	0	0	0	0	0	0	0	0	0	0	na	na	na	na	na
1652	0	0	2	1	Caucasian	MRN_0	MRN_0	MRN	0	MRN_0	MRN_0	0	0	MRN_0	MRN_0	MRN_0	MRN_0	MRN_0	0	0	0	0	0	0	0	0	0	0	0	0	0	na	na	na	na	na
1653	0	1	2	1	Caucasian	MRN_0	MRN_0	MRN	0	MRN_0	MRN_0	0	0	MRN_0	MRN_0	MRN_0	MRN_0	MRN_0	0	0	0	0	0	0	0	0	0	0	0	0	0	na	na	na	na	na
1654	0	1	2	1	Caucasian	MRN_0	MRN_0	MRN	0	MRN_0	MRN_0	0	0	MRN_0	MRN_0	MRN_0	MRN_0	MRN_0	0	0	0	0	0	0	0	0	0	0	0	0	0	na	na	na	na	na
1655	0	1	2	1	Caucasian	MRN_0	MRN_0	MRN	0	MRN_0	MRN_0	0	0	MRN_0	MRN_0	MRN_0	MRN_0	MRN_0	0	0	0	0	0	0	0	0	0	0	0	0	0	na	na	na	na	na
1656	0	1	2	1	Caucasian	MRN_0	MRN_0	MRN	0	MRN_0	MRN_0	0	0	MRN_0	MRN_0	MRN_0	MRN_0	MRN_0	0	0	0	0	0	0	0	0	0	0	0	0	0	na	na	na	na	na
1657	0	1	2	1	Caucasian	MRN_0	MRN_0	MRN	0	MRN_0	MRN_0	0	0	MRN_0	MRN_0	MRN_0	MRN_0	MRN_0	0	0	0	0	0	0	0	0	0	0	0	0	0	na	na	na	na	na
1658	0	1	2	1	Caucasian	MRN_0	MRN_0	MRN	0	MRN_0	MRN_0	0	0	MRN_0	MRN_0	MRN_0	MRN_0	MRN_0	0	0	0	0	0	0	0	0	0	0	0	0	0	na	na	na	na	na
1659	0	1	2	1	Caucasian	MRN_0	MRN_0	MRN	0	MRN_0	MRN_0	0	0	MRN_0	MRN_0	MRN_0	MRN_0	MRN_0	0	0	0	0	0	0	0	0	0	0	0	0	0	na	na	na	na	na
1660	0	1	2	1	Caucasian	MRN_0	MRN_0	MRN	0	MRN_0	MRN_0	0	0	MRN_0	MRN_0	MRN_0	MRN_0	MRN_0	0	0	0	0	0	0	0	0	0	0	0	0	0	na	na	na	na	na
1661	0	1	2	1	Caucasian	MRN_0	MRN_0	MRN	0	MRN_0	MRN_0	0	0	MRN_0	MRN_0	MRN_0	MRN_0	MRN_0	0	0	0	0	0	0	0	0	0	0	0	0	0	na	na	na	na	na
1662	0	1	2	1	Caucasian	MRN_0	MRN_0	MRN	0	MRN_0	MRN_0	0	0	MRN_0	MRN_0	MRN_0	MRN_0	MRN_0	0	0	0	0	0	0	0	0	0	0	0	0	0	na	na	na	na	na
1663	0	1	2	2	East Asian	MRN_0	MRN_0	MRN	0	MRN_0	MRN_0	0	0	MRN_0	MRN_0	MRN_0	MRN_0	MRN_0	0	0	0	0	0	0	0	0	0	0	0	0	0	na	na	na	na	na
1664	0	1	2	4	Latina	MRN_0	MRN_0	MRN	0	MRN_0	MRN_0	0	0	MRN_0	MRN_0	MRN_0	MRN_0	MRN_0	0	0	0	0	0	0	0	0	0	0	0	0	0	na	na	na	na	na
1665	0	1	2	4	Latina	MRN_0	MRN_0	MRN	0	MRN_0	MRN_0	0	0	MRN_0	MRN_0	MRN_0	MRN_0	MRN_0	0	0	0	0	0	0	0	0	0	0	0	0	0	na	na	na	na	na
1666	0	1	2	1	Caucasian	MRN_0	MRN_0	MRN	0	MRN_0	MRN_0	0	0	MRN_0	MRN_0	MRN_0	MRN_0	MRN_0	0	0	0	0	0	0	0	0	0	0	0	0	0	na	na	na	na	na
1667	0	1	2	1	Caucasian	nbs1_c.127C>T	nbs1_p.R43*	nbs1	0	nbs1_1	nbs1_TM	5	0	MRN_0	MRN_0	MRN_0	MRN_0	MRN_0	0	0	1	6	0	0	0	0	1	6	0	1	4	na	na	na	na	na
1668	0	1	2	1	Caucasian	MRN_0	MRN_0	MRN	0	MRN_0	MRN_0	0	0	MRN_0	MRN_0	MRN_0	MRN_0	MRN_0	0	0	0	0	0	0	0	0	0	0	0	0	0	na	na	na	na	na
1669	0	1	2	1	Caucasian	MRN_0	MRN_0	MRN	0	MRN_0	MRN_0	0	0	MRN_0	MRN_0	MRN_0	MRN_0	MRN_0	0	0	0	0	0	0	0	0	0	0	0	0	0	na	na	na	na	na
1670	0	1	2	1	Caucasian	MRN_0	MRN_0	MRN	0	MRN_0	MRN_0	0	0	MRN_0	MRN_0	MRN_0	MRN_0	MRN_0	0	0	0	0	0	0	0	0	0	0	0	0	0	na	na	na	na	na
1671	0	0	2	1	Caucasian	MRN_0	MRN_0	MRN	0	MRN_0	MRN_0	0	0	MRN_0	MRN_0	MRN_0	MRN_0	MRN_0	0	0	0	0	0	0	0	0	0	0	0	0	0	na	na	na	na	na
1672	0	1	2	1	Caucasian	MRN_0	MRN_0	MRN	0	MRN_0	MRN_0	0	0	MRN_0	MRN_0	MRN_0	MRN_0	MRN_0	0	0	0	0	0	0	0	0	0	0	0	0	0	na	na	na	na	na
1673	0	1	2	1	Caucasian	MRN_0	MRN_0	MRN	0	MRN_0	MRN_0	0	0	MRN_0	MRN_0	MRN_0	MRN_0	MRN_0	0	0	0	0	0	0	0	0	0	0	0	0	0	na	na	na	na	na
1674	0	1	2	1	Caucasian	MRN_0	MRN_0	MRN	0	MRN_0	MRN_0	0	0	MRN_0	MRN_0	MRN_0	MRN_0	MRN_0	0	0	0	0	0	0	0	0	0	0	0	0	0	na	na	na	na	na
1675	0	1	2	1	Caucasian	MRN_0	MRN_0	MRN	0	MRN_0	MRN_0	0	0	MRN_0	MRN_0	MRN_0	MRN_0	MRN_0	0	0	0	0	0	0	0	0	0	0	0	0	0	na	na	na	na	na
1676	0	1	2	1	Caucasian	MRN_0	MRN_0	MRN	0	MRN_0	MRN_0	0	0	MRN_0	MRN_0	MRN_0	MRN_0	MRN_0	0	0	0	0	0	0	0	0	0	0	0	0	0	na	na	na	na	na
1677	0	0	2	1	Caucasian	MRN_0	MRN_0	MRN	0	MRN_0	MRN_0	0	0	MRN_0	MRN_0	MRN_0	MRN_0	MRN_0	0	0	0	0	0	0	0	0	0	0	0	0	0	na	na	na	na	na
1678	0	0	2	1	Caucasian	MRN_0	MRN_0	MRN	0	MRN_0	MRN_0	0	0	MRN_0	MRN_0	MRN_0	MRN_0	MRN_0	0	0	0	0	0	0	0	0	0	0	0	0	0	na	na	na	na	na
1679	0	0	2	1	Caucasian	MRN_0	MRN_0	MRN	0	MRN_0	MRN_0	0	0	MRN_0	MRN_0	MRN_0	MRN_0	MRN_0	0	0	0	0	0	0	0	0	0	0	0	0	0	na	na	na	na	na
1680	0	1	2	1	Caucasian	MRN_0	MRN_0	MRN	0	MRN_0	MRN_0	0	0	MRN_0	MRN_0	MRN_0	MRN_0	MRN_0	0	0	0	0	0	0	0	0	0	0	0	0	0	na	na	na	na	na
1681	0	1	2	1	Caucasian	MRN_0	MRN_0	MRN	0	MRN_0	MRN_0	0	0	MRN_0	MRN_0	MRN_0	MRN_0	MRN_0	0	0	0	0	0	0	0	0	0	0	0	0	0	na	na	na	na	na
1682	0	1	2	1	Caucasian	MRN_0	MRN_0	MRN	0	MRN_0	MRN_0	0	0	MRN_0	MRN_0	MRN_0	MRN_0	MRN_0	0	0	0	0	0	0	0	0	0	0	0	0	0	na	na	na	na	na
1683	0	1	2	1	Caucasian	MRN_0	MRN_0	MRN	0	MRN_0	MRN_0	0	0	MRN_0	MRN_0	MRN_0	MRN_0	MRN_0	0	0	0	0	0	0	0	0	0	0	0	0	0	na	na	na	na	na
1684	0	1	2	1	Caucasian	MRN_0	MRN_0	MRN	0	MRN_0	MRN_0	0	0	MRN_0	MRN_0	MRN_0	MRN_0	MRN_0	0	0	0	0	0	0	0	0	0	0	0	0	0	na	na	na	na	na
1685	0	1	2	1	Caucasian	MRN_0	MRN_0	MRN	0	MRN_0	MRN_0	0	0	MRN_0	MRN_0	MRN_0	MRN_0	MRN_0	0	0	0	0	0	0	0	0	0	0	0	0	0	na	na	na	na	na
1686	0	1	2	1	Caucasian	MRN_0	MRN_0	MRN	0	MRN_0	MRN_0	0	0	MRN_0	MRN_0	MRN_0	MRN_0	MRN_0	0	0	0	0	0	0	0	0	0	0	0	0	0	na	na	na	na	na
1687	0	0	2	1	Caucasian	MRN_0	MRN_0	MRN	0	MRN_0	MRN_0	0	0	MRN_0	MRN_0	MRN_0	MRN_0	MRN_0	0	0	0	0	0	0	0	0	0	0	0	0	0	na	na	na	na	na
1688	0	0	2	1	Caucasian	MRN_0	MRN_0	MRN	0	MRN_0	MRN_0	0	0	MRN_0	MRN_0	MRN_0	MRN_0	MRN_0	0	0	0	0	0	0	0	0	0	0	0	0	0	na	na	na	na	na
1689	0	0	2	1	Caucasian	MRN_0	MRN_0	MRN	0	MRN_0	MRN_0	0	0	MRN_0	MRN_0	MRN_0	MRN_0	MRN_0	0	0	0	0	0	0	0	0	0	0	0	0	0	na	na	na	na	na
1690	0	0	2	1	Caucasian	MRN_0	MRN_0	MRN	0	MRN_0	MRN_0	0	0	MRN_0	MRN_0	MRN_0	MRN_0	MRN_0	0	0	0	0	0	0	0	0	0	0	0	0	0	na	na	na	na	na
1691	0	0	2	1	Caucasian	MRN_0	MRN_0	MRN	0	MRN_0	MRN_0	0	0	MRN_0	MRN_0	MRN_0	MRN_0	MRN_0	0	0	0	0	0	0	0	0	0	0	0	0	0	na	na	na	na	na
1692	0	1	2	1	Caucasian	rad50_c.3037-3T>C	rad50_NA	rad50	1012.8	MRN_0	rad50_SNP	2	0	MRN_0	MRN_0	MRN_0	MRN_0	MRN_0	0	0	0	0	0	0	0	0	0	0	0	0	0	na	na	na	na	na
1693	0	1	2	1	Caucasian	MRN_0	MRN_0	MRN	0	MRN_0	MRN_0	0	0	MRN_0	MRN_0	MRN_0	MRN_0	MRN_0	0	0	0	0	0	0	0	0	0	0	0	0	0	na	na	na	na	na
1694	0	1	2	1	Caucasian	MRN_0	MRN_0	MRN	0	MRN_0	MRN_0	0	0	MRN_0	MRN_0	MRN_0	MRN_0	MRN_0	0	0	0	0	0	0	0	0	0	0	0	0	0	na	na	na	na	na
1695	0	1	2	1	Caucasian	rad50_c.943G>T	rad50_p.V315L	rad50	315	MRN_0	rad50_MS	4	0	MRN_0	MRN_0	MRN_0	MRN_0	MRN_0	0	0	0	0	0	0	0	0	0	0	0	0	0	na	na	na	na	na
1696	0	1	2	1	Caucasian	MRN_0	MRN_0	MRN	0	MRN_0	MRN_0	0	0	MRN_0	MRN_0	MRN_0	MRN_0	MRN_0	0	0	0	0	0	0	0	0	0	0	0	0	0	na	na	na	na	na
1697	0	1	2	1	Caucasian	MRN_0	MRN_0	MRN	0	MRN_0	MRN_0	0	0	MRN_0	MRN_0	MRN_0	MRN_0	MRN_0	0	0	0	0	0	0	0	0	0	0	0	0	0	na	na	na	na	na
1698	0	1	2	1	Caucasian	MRN_0	MRN_0	MRN	0	MRN_0	MRN_0	0	0	MRN_0	MRN_0	MRN_0	MRN_0	MRN_0	0	0	0	0	0	0	0	0	0	0	0	0	0	na	na	na	na	na
1699	0	1	2	1	Caucasian	MRN_0	MRN_0	MRN	0	MRN_0	MRN_0	0	0	MRN_0	MRN_0	MRN_0	MRN_0	MRN_0	0	0	0	0	0	0	0	0	0	0	0	0	0	na	na	na	na	na
1700	0	1	2	1	Caucasian	MRN_0	MRN_0	MRN	0	MRN_0	MRN_0	0	0	MRN_0	MRN_0	MRN_0	MRN_0	MRN_0	0	0	0	0	0	0	0	0	0	0	0	0	0	na	na	na	na	na
1701	0	1	2	1	Caucasian	MRN_0	MRN_0	MRN	0	MRN_0	MRN_0	0	0	MRN_0	MRN_0	MRN_0	MRN_0	MRN_0	0	0	0	0	0	0	0	0	0	0	0	0	0	na	na	na	na	na
1702	0	1	2	1	Caucasian	MRN_0	MRN_0	MRN	0	MRN_0	MRN_0	0	0	MRN_0	MRN_0	MRN_0	MRN_0	MRN_0	0	0	0	0	0	0	0	0	0	0	0	0	0	na	na	na	na	na
1703	0	1	2	1	Caucasian	MRN_0	MRN_0	MRN	0	MRN_0	MRN_0	0	0	MRN_0	MRN_0	MRN_0	MRN_0	MRN_0	0	0	0	0	0	0	0	0	0	0	0	0	0	na	na	na	na	na
1704	0	1	2	1	Caucasian	MRN_0	MRN_0	MRN	0	MRN_0	MRN_0	0	0	MRN_0	MRN_0	MRN_0	MRN_0	MRN_0	0	0	0	0	0	0	0	0	0	0	0	0	0	na	na	na	na	na
1705	0	1	2	1	Caucasian	MRN_0	MRN_0	MRN	0	MRN_0	MRN_0	0	0	MRN_0	MRN_0	MRN_0	MRN_0	MRN_0	0	0	0	0	0	0	0	0	0	0	0	0	0	na	na	na	na	na
1706	0	1	2	1	Caucasian	MRN_0	MRN_0	MRN	0	MRN_0	MRN_0	0	0	MRN_0	MRN_0	MRN_0	MRN_0	MRN_0	0	0	0	0	0	0	0	0	0	0	0	0	0	na	na	na	na	na
1707	0	1	2	1	Caucasian	MRN_0	MRN_0	MRN	0	MRN_0	MRN_0	0	0	MRN_0	MRN_0	MRN_0	MRN_0	MRN_0	0	0	0	0	0	0	0	0	0	0	0	0	0	na	na	na	na	na
1708	0	0	2	1	Caucasian	MRN_0	MRN_0	MRN	0	MRN_0	MRN_0	0	0	MRN_0	MRN_0	MRN_0	MRN_0	MRN_0	0	0	0	0	0	0	0	0	0	0	0	0	0	na	na	na	na	na
1709	0	0	2	1	Caucasian	MRN_0	MRN_0	MRN	0	MRN_0	MRN_0	0	0	MRN_0	MRN_0	MRN_0	MRN_0	MRN_0	0	0	0	0	0	0	0	0	0	0	0	0	0	na	na	na	na	na
1710	0	1	2	1	Caucasian	rad50_c.2025C>T	rad50_p.D675D	rad50	675	rad50_1	rad50_SNP	2	0	MRN_0	MRN_0	MRN_0	MRN_0	MRN_0	0	0	0	0	0	0	0	0	0	0	0	0	0	na	na	na	na	na
1711	0	0	2	1	Caucasian	MRN_0	MRN_0	MRN	0	MRN_0	MRN_0	0	0	MRN_0	MRN_0	MRN_0	MRN_0	MRN_0	0	0	0	0	0	0	0	0	0	0	0	0	0	na	na	na	na	na
1712	0	0	2	1	Caucasian	MRN_0	MRN_0	MRN	0	MRN_0	MRN_0	0	0	MRN_0	MRN_0	MRN_0	MRN_0	MRN_0	0	0	0	0	0	0	0	0	0	0	0	0	0	na	na	na	na	na
1713	0	0	2	1	Caucasian	MRN_0	MRN_0	MRN	0	MRN_0	MRN_0	0	0	MRN_0	MRN_0	MRN_0	MRN_0	MRN_0	0	0	0	0	0	0	0	0	0	0	0	0	0	na	na	na	na	na
1714	0	0	2	1	Caucasian	MRN_0	MRN_0	MRN	0	MRN_0	MRN_0	0	0	MRN_0	MRN_0	MRN_0	MRN_0	MRN_0	0	0	0	0	0	0	0	0	0	0	0	0	0	na	na	na	na	na
1715	0	1	2	1	Caucasian	MRN_0	MRN_0	MRN	0	MRN_0	MRN_0	0	0	MRN_0	MRN_0	MRN_0	MRN_0	MRN_0	0	0	0	0	0	0	0	0	0	0	0	0	0	na	na	na	na	na
1716	0	0	2	1	Caucasian	MRN_0	MRN_0	MRN	0	MRN_0	MRN_0	0	0	MRN_0	MRN_0	MRN_0	MRN_0	MRN_0	0	0	0	0	0	0	0	0	0	0	0	0	0	na	na	na	na	na
1717	0	1	2	1	Caucasian	MRN_0	MRN_0	MRN	0	MRN_0	MRN_0	0	0	MRN_0	MRN_0	MRN_0	MRN_0	MRN_0	0	0	0	0	0	0	0	0	0	0	0	0	0	na	na	na	na	na
1718	0	1	2	1	Caucasian	MRN_0	MRN_0	MRN	0	MRN_0	MRN_0	0	0	MRN_0	MRN_0	MRN_0	MRN_0	MRN_0	0	0	0	0	0	0	0	0	0	0	0	0	0	na	na	na	na	na
1719	0	1	2	1	Caucasian	MRN_0	MRN_0	MRN	0	MRN_0	MRN_0	0	0	MRN_0	MRN_0	MRN_0	MRN_0	MRN_0	0	0	0	0	0	0	0	0	0	0	0	0	0	na	na	na	na	na
1720	0	1	2	2	East Asian	MRN_0	MRN_0	MRN	0	MRN_0	MRN_0	0	0	MRN_0	MRN_0	MRN_0	MRN_0	MRN_0	0	0	0	0	0	0	0	0	0	0	0	0	0	na	na	na	na	na
1721	0	1	2	1	Caucasian	MRN_0	MRN_0	MRN	0	MRN_0	MRN_0	0	0	MRN_0	MRN_0	MRN_0	MRN_0	MRN_0	0	0	0	0	0	0	0	0	0	0	0	0	0	na	na	na	na	na
1722	0	1	2	1	Caucasian	MRN_0	MRN_0	MRN	0	MRN_0	MRN_0	0	0	MRN_0	MRN_0	MRN_0	MRN_0	MRN_0	0	0	0	0	0	0	0	0	0	0	0	0	0	na	na	na	na	na
1723	0	1	2	1	Caucasian	MRN_0	MRN_0	MRN	0	MRN_0	MRN_0	0	0	MRN_0	MRN_0	MRN_0	MRN_0	MRN_0	0	0	0	0	0	0	0	0	0	0	0	0	0	na	na	na	na	na
1724	0	1	2	1	Caucasian	rad50_c.980G>A	rad50_p.R327H	rad50	327	MRN_0	rad50_SNP	3	0	MRN_0	MRN_0	MRN_0	MRN_0	MRN_0	0	0	0	0	0	0	0	0	0	0	0	0	0	na	na	na	na	na
1725	0	1	2	1	Caucasian	rad50_c.671G>A	rad50_p.R224H	rad50	224	rad50_0	rad50_MS	5	0	MRN_0	MRN_0	MRN_0	MRN_0	MRN_0	0	0	0	0	1	0	0	0	0	0	0	0	0	na	na	na	na	na
1726	0	1	2	1	Caucasian	MRN_0	MRN_0	MRN	0	MRN_0	MRN_0	0	0	MRN_0	MRN_0	MRN_0	MRN_0	MRN_0	0	0	0	0	0	0	0	0	0	0	0	0	0	na	na	na	na	na
1727	0	1	2	1	Caucasian	rad50_c.280A>C	rad50_p.I94L	rad50	94	rad50_1	rad50_SNP	3	0	MRN_0	MRN_0	MRN_0	MRN_0	MRN_0	0	0	0	0	0	0	0	0	0	0	0	0	0	na	na	na	na	na
1728	0	0	2	1	Caucasian	MRN_0	MRN_0	MRN	0	MRN_0	MRN_0	0	0	MRN_0	MRN_0	MRN_0	MRN_0	MRN_0	0	0	0	0	0	0	0	0	0	0	0	0	0	na	na	na	na	na
1729	0	1	2	1	Caucasian	MRN_0	MRN_0	MRN	0	MRN_0	MRN_0	0	0	MRN_0	MRN_0	MRN_0	MRN_0	MRN_0	0	0	0	0	0	0	0	0	0	0	0	0	0	na	na	na	na	na
1730	0	1	2	1	Caucasian	MRN_0	MRN_0	MRN	0	MRN_0	MRN_0	0	0	MRN_0	MRN_0	MRN_0	MRN_0	MRN_0	0	0	0	0	0	0	0	0	0	0	0	0	0	na	na	na	na	na
1731	0	1	2	1	Caucasian	MRN_0	MRN_0	MRN	0	MRN_0	MRN_0	0	0	MRN_0	MRN_0	MRN_0	MRN_0	MRN_0	0	0	0	0	0	0	0	0	0	0	0	0	0	na	na	na	na	na
1732	0	1	2	1	Caucasian	MRN_0	MRN_0	MRN	0	MRN_0	MRN_0	0	0	MRN_0	MRN_0	MRN_0	MRN_0	MRN_0	0	0	0	0	0	0	0	0	0	0	0	0	0	na	na	na	na	na
1733	0	1	2	1	Caucasian	MRN_0	MRN_0	MRN	0	MRN_0	MRN_0	0	0	MRN_0	MRN_0	MRN_0	MRN_0	MRN_0	0	0	0	0	0	0	0	0	0	0	0	0	0	na	na	na	na	na
1734	0	1	2	1	Caucasian	MRN_0	MRN_0	MRN	0	MRN_0	MRN_0	0	0	MRN_0	MRN_0	MRN_0	MRN_0	MRN_0	0	0	0	0	0	0	0	0	0	0	0	0	0	na	na	na	na	na
1735	0	1	2	1	Caucasian	MRN_0	MRN_0	MRN	0	MRN_0	MRN_0	0	0	MRN_0	MRN_0	MRN_0	MRN_0	MRN_0	0	0	0	0	0	0	0	0	0	0	0	0	0	na	na	na	na	na
1736	0	1	2	1	Caucasian	MRN_0	MRN_0	MRN	0	MRN_0	MRN_0	0	0	MRN_0	MRN_0	MRN_0	MRN_0	MRN_0	0	0	0	0	0	0	0	0	0	0	0	0	0	na	na	na	na	na
1737	0	1	2	1	Caucasian	MRN_0	MRN_0	MRN	0	MRN_0	MRN_0	0	0	MRN_0	MRN_0	MRN_0	MRN_0	MRN_0	0	0	0	0	0	0	0	0	0	0	0	0	0	na	na	na	na	na
1738	0	0	2	1	Caucasian	MRN_0	MRN_0	MRN	0	MRN_0	MRN_0	0	0	MRN_0	MRN_0	MRN_0	MRN_0	MRN_0	0	0	0	0	0	0	0	0	0	0	0	0	0	na	na	na	na	na
1739	0	0	2	1	Caucasian	MRN_0	MRN_0	MRN	0	MRN_0	MRN_0	0	0	MRN_0	MRN_0	MRN_0	MRN_0	MRN_0	0	0	0	0	0	0	0	0	0	0	0	0	0	na	na	na	na	na
1740	0	0	2	1	Caucasian	MRN_0	MRN_0	MRN	0	MRN_0	MRN_0	0	0	MRN_0	MRN_0	MRN_0	MRN_0	MRN_0	0	0	0	0	0	0	0	0	0	0	0	0	0	na	na	na	na	na
1741	0	0	2	1	Caucasian	MRN_0	MRN_0	MRN	0	MRN_0	MRN_0	0	0	MRN_0	MRN_0	MRN_0	MRN_0	MRN_0	0	0	0	0	0	0	0	0	0	0	0	0	0	na	na	na	na	na
1742	0	0	2	1	Caucasian	MRN_0	MRN_0	MRN	0	MRN_0	MRN_0	0	0	MRN_0	MRN_0	MRN_0	MRN_0	MRN_0	0	0	0	0	0	0	0	0	0	0	0	0	0	na	na	na	na	na
1743	0	0	2	1	Caucasian	MRN_0	MRN_0	MRN	0	MRN_0	MRN_0	0	0	MRN_0	MRN_0	MRN_0	MRN_0	MRN_0	0	0	0	0	0	0	0	0	0	0	0	0	0	na	na	na	na	na
1744	0	1	2	1	Caucasian	MRN_0	MRN_0	MRN	0	MRN_0	MRN_0	0	0	MRN_0	MRN_0	MRN_0	MRN_0	MRN_0	0	0	0	0	0	0	0	0	0	0	0	0	0	na	na	na	na	na
1745	0	0	2	1	Caucasian	MRN_0	MRN_0	MRN	0	MRN_0	MRN_0	0	0	MRN_0	MRN_0	MRN_0	MRN_0	MRN_0	0	0	0	0	0	0	0	0	0	0	0	0	0	na	na	na	na	na
1746	0	0	2	1	Caucasian	MRN_0	MRN_0	MRN	0	MRN_0	MRN_0	0	0	MRN_0	MRN_0	MRN_0	MRN_0	MRN_0	0	0	0	0	0	0	0	0	0	0	0	0	0	na	na	na	na	na
1747	0	0	2	1	Caucasian	MRN_0	MRN_0	MRN	0	MRN_0	MRN_0	0	0	MRN_0	MRN_0	MRN_0	MRN_0	MRN_0	0	0	0	0	0	0	0	0	0	0	0	0	0	na	na	na	na	na
1748	0	0	2	1	Caucasian	MRN_0	MRN_0	MRN	0	MRN_0	MRN_0	0	0	MRN_0	MRN_0	MRN_0	MRN_0	MRN_0	0	0	0	0	0	0	0	0	0	0	0	0	0	na	na	na	na	na
1749	0	0	2	1	Caucasian	MRN_0	MRN_0	MRN	0	MRN_0	MRN_0	0	0	MRN_0	MRN_0	MRN_0	MRN_0	MRN_0	0	0	0	0	0	0	0	0	0	0	0	0	0	na	na	na	na	na
1750	0	0	2	1	Caucasian	MRN_0	MRN_0	MRN	0	MRN_0	MRN_0	0	0	MRN_0	MRN_0	MRN_0	MRN_0	MRN_0	0	0	0	0	0	0	0	0	0	0	0	0	0	na	na	na	na	na
1751	0	0	2	1	Caucasian	MRN_0	MRN_0	MRN	0	MRN_0	MRN_0	0	0	MRN_0	MRN_0	MRN_0	MRN_0	MRN_0	0	0	0	0	0	0	0	0	0	0	0	0	0	na	na	na	na	na
1752	0	0	2	1	Caucasian	MRN_0	MRN_0	MRN	0	MRN_0	MRN_0	0	0	MRN_0	MRN_0	MRN_0	MRN_0	MRN_0	0	0	0	0	0	0	0	0	0	0	0	0	0	na	na	na	na	na
1753	0	0	2	1	Caucasian	MRN_0	MRN_0	MRN	0	MRN_0	MRN_0	0	0	MRN_0	MRN_0	MRN_0	MRN_0	MRN_0	0	0	0	0	0	0	0	0	0	0	0	0	0	na	na	na	na	na
1754	0	1	2	1	Caucasian	MRN_0	MRN_0	MRN	0	MRN_0	MRN_0	0	0	MRN_0	MRN_0	MRN_0	MRN_0	MRN_0	0	0	0	0	0	0	0	0	0	0	0	0	0	na	na	na	na	na
1755	0	0	2	1	Caucasian	MRN_0	MRN_0	MRN	0	MRN_0	MRN_0	0	0	MRN_0	MRN_0	MRN_0	MRN_0	MRN_0	0	0	0	0	0	0	0	0	0	0	0	0	0	na	na	na	na	na
1756	0	0	2	1	Caucasian	MRN_0	MRN_0	MRN	0	MRN_0	MRN_0	0	0	MRN_0	MRN_0	MRN_0	MRN_0	MRN_0	0	0	0	0	0	0	0	0	0	0	0	0	0	na	na	na	na	na
1757	0	0	2	1	Caucasian	MRN_0	MRN_0	MRN	0	MRN_0	MRN_0	0	0	MRN_0	MRN_0	MRN_0	MRN_0	MRN_0	0	0	0	0	0	0	0	0	0	0	0	0	0	na	na	na	na	na
1758	0	0	2	1	Caucasian	MRN_0	MRN_0	MRN	0	MRN_0	MRN_0	0	0	MRN_0	MRN_0	MRN_0	MRN_0	MRN_0	0	0	0	0	0	0	0	0	0	0	0	0	0	na	na	na	na	na
1759	0	1	2	1	Caucasian	MRN_0	MRN_0	MRN	0	MRN_0	MRN_0	0	0	MRN_0	MRN_0	MRN_0	MRN_0	MRN_0	0	0	0	0	0	0	0	0	0	0	0	0	0	na	na	na	na	na
1760	0	1	2	1	Caucasian	MRN_0	MRN_0	MRN	0	MRN_0	MRN_0	0	0	MRN_0	MRN_0	MRN_0	MRN_0	MRN_0	0	0	0	0	0	0	0	0	0	0	0	0	0	na	na	na	na	na
1761	0	1	2	1	Caucasian	MRN_0	MRN_0	MRN	0	MRN_0	MRN_0	0	0	MRN_0	MRN_0	MRN_0	MRN_0	MRN_0	0	0	0	0	0	0	0	0	0	0	0	0	0	na	na	na	na	na
1762	0	1	2	1	Caucasian	MRN_0	MRN_0	MRN	0	MRN_0	MRN_0	0	0	MRN_0	MRN_0	MRN_0	MRN_0	MRN_0	0	0	0	0	0	0	0	0	0	0	0	0	0	na	na	na	na	na
1763	0	1	2	1	Caucasian	rad50_c.980G>A	rad50_p.R327H	rad50	327	MRN_0	rad50_SNP	3	0	MRN_0	MRN_0	MRN_0	MRN_0	MRN_0	0	0	0	0	0	0	0	0	0	0	0	0	0	na	na	na	na	na
1764	0	1	2	1	Caucasian	MRN_0	MRN_0	MRN	0	MRN_0	MRN_0	0	0	MRN_0	MRN_0	MRN_0	MRN_0	MRN_0	0	0	0	0	0	0	0	0	0	0	0	0	0	na	na	na	na	na
1765	0	1	2	1	Caucasian	MRN_0	MRN_0	MRN	0	MRN_0	MRN_0	0	0	MRN_0	MRN_0	MRN_0	MRN_0	MRN_0	0	0	0	0	0	0	0	0	0	0	0	0	0	na	na	na	na	na
1766	0	1	2	1	Caucasian	MRN_0	MRN_0	MRN	0	MRN_0	MRN_0	0	0	MRN_0	MRN_0	MRN_0	MRN_0	MRN_0	0	0	0	0	0	0	0	0	0	0	0	0	0	na	na	na	na	na
1767	0	1	2	1	Caucasian	MRN_0	MRN_0	MRN	0	MRN_0	MRN_0	0	0	MRN_0	MRN_0	MRN_0	MRN_0	MRN_0	0	0	0	0	0	0	0	0	0	0	0	0	0	na	na	na	na	na
1768	0	1	2	1	Caucasian	mre11_c.120C>T	mre11_p.L40L	mre11	40	mre11_1	mre11_S	5	0	mre11_0	mre11_0	mre11_0	mre11_0	mre11_0	1	0	0	0	0	0	0	0	0	0	0	0	0	na	na	na	na	na
1769	0	1	2	1	Caucasian	MRN_0	MRN_0	MRN	0	MRN_0	MRN_0	0	0	MRN_0	MRN_0	MRN_0	MRN_0	MRN_0	0	0	0	0	0	0	0	0	0	0	0	0	0	na	na	na	na	na
1770	0	1	2	1	Caucasian	MRN_0	MRN_0	MRN	0	MRN_0	MRN_0	0	0	MRN_0	MRN_0	MRN_0	MRN_0	MRN_0	0	0	0	0	0	0	0	0	0	0	0	0	0	na	na	na	na	na
1771	0	1	2	1	Caucasian	MRN_0	MRN_0	MRN	0	MRN_0	MRN_0	0	0	MRN_0	MRN_0	MRN_0	MRN_0	MRN_0	0	0	0	0	0	0	0	0	0	0	0	0	0	na	na	na	na	na
1772	0	1	2	1	Caucasian	MRN_0	MRN_0	MRN	0	MRN_0	MRN_0	0	0	MRN_0	MRN_0	MRN_0	MRN_0	MRN_0	0	0	0	0	0	0	0	0	0	0	0	0	0	na	na	na	na	na
1773	0	1	2	1	Caucasian	MRN_0	MRN_0	MRN	0	MRN_0	MRN_0	0	0	MRN_0	MRN_0	MRN_0	MRN_0	MRN_0	0	0	0	0	0	0	0	0	0	0	0	0	0	na	na	na	na	na
1774	0	1	2	1	Caucasian	MRN_0	MRN_0	MRN	0	MRN_0	MRN_0	0	0	MRN_0	MRN_0	MRN_0	MRN_0	MRN_0	0	0	0	0	0	0	0	0	0	0	0	0	0	na	na	na	na	na
1775	0	1	2	1	Caucasian	MRN_0	MRN_0	MRN	0	MRN_0	MRN_0	0	0	MRN_0	MRN_0	MRN_0	MRN_0	MRN_0	0	0	0	0	0	0	0	0	0	0	0	0	0	na	na	na	na	na
1776	0	1	2	1	Caucasian	MRN_0	MRN_0	MRN	0	MRN_0	MRN_0	0	0	MRN_0	MRN_0	MRN_0	MRN_0	MRN_0	0	0	0	0	0	0	0	0	0	0	0	0	0	na	na	na	na	na
1777	0	1	2	1	Caucasian	MRN_0	MRN_0	MRN	0	MRN_0	MRN_0	0	0	MRN_0	MRN_0	MRN_0	MRN_0	MRN_0	0	0	0	0	0	0	0	0	0	0	0	0	0	na	na	na	na	na
1778	0	1	2	1	Caucasian	MRN_0	MRN_0	MRN	0	MRN_0	MRN_0	0	0	MRN_0	MRN_0	MRN_0	MRN_0	MRN_0	0	0	0	0	0	0	0	0	0	0	0	0	0	na	na	na	na	na
1779	0	1	2	1	Caucasian	MRN_0	MRN_0	MRN	0	MRN_0	MRN_0	0	0	MRN_0	MRN_0	MRN_0	MRN_0	MRN_0	0	0	0	0	0	0	0	0	0	0	0	0	0	na	na	na	na	na
1780	0	1	2	1	Caucasian	MRN_0	MRN_0	MRN	0	MRN_0	MRN_0	0	0	MRN_0	MRN_0	MRN_0	MRN_0	MRN_0	0	0	0	0	0	0	0	0	0	0	0	0	0	na	na	na	na	na
1781	0	1	2	1	Caucasian	MRN_0	MRN_0	MRN	0	MRN_0	MRN_0	0	0	MRN_0	MRN_0	MRN_0	MRN_0	MRN_0	0	0	0	0	0	0	0	0	0	0	0	0	0	na	na	na	na	na
1782	0	1	2	1	Caucasian	MRN_0	MRN_0	MRN	0	MRN_0	MRN_0	0	0	MRN_0	MRN_0	MRN_0	MRN_0	MRN_0	0	0	0	0	0	0	0	0	0	0	0	0	0	na	na	na	na	na
1783	0	1	2	2	East Asian	MRN_0	MRN_0	MRN	0	MRN_0	MRN_0	0	0	MRN_0	MRN_0	MRN_0	MRN_0	MRN_0	0	0	0	0	0	0	0	0	0	0	0	0	0	na	na	na	na	na
1784	0	1	2	1	Caucasian	rad50_c.3036+37T>C	rad50_NA	rad50	1012.4	MRN_0	rad50_I	5	0	MRN_0	MRN_0	MRN_0	MRN_0	MRN_0	0	1	0	0	0	0	0	0	0	0	0	0	0	na	na	na	na	na
1785	0	1	2	1	Caucasian	MRN_0	MRN_0	MRN	0	MRN_0	MRN_0	0	0	MRN_0	MRN_0	MRN_0	MRN_0	MRN_0	0	0	0	0	0	0	0	0	0	0	0	0	0	na	na	na	na	na
1786	0	1	2	1	Caucasian	MRN_0	MRN_0	MRN	0	MRN_0	MRN_0	0	0	MRN_0	MRN_0	MRN_0	MRN_0	MRN_0	0	0	0	0	0	0	0	0	0	0	0	0	0	na	na	na	na	na
1787	0	1	2	1	Caucasian	MRN_0	MRN_0	MRN	0	MRN_0	MRN_0	0	0	MRN_0	MRN_0	MRN_0	MRN_0	MRN_0	0	0	0	0	0	0	0	0	0	0	0	0	0	na	na	na	na	na
1788	0	1	2	1	Caucasian	MRN_0	MRN_0	MRN	0	MRN_0	MRN_0	0	0	MRN_0	MRN_0	MRN_0	MRN_0	MRN_0	0	0	0	0	0	0	0	0	0	0	0	0	0	na	na	na	na	na
1789	0	1	2	1	Caucasian	MRN_0	MRN_0	MRN	0	MRN_0	MRN_0	0	0	MRN_0	MRN_0	MRN_0	MRN_0	MRN_0	0	0	0	0	0	0	0	0	0	0	0	0	0	na	na	na	na	na
1790	0	0	2	1	Caucasian	MRN_0	MRN_0	MRN	0	MRN_0	MRN_0	0	0	MRN_0	MRN_0	MRN_0	MRN_0	MRN_0	0	0	0	0	0	0	0	0	0	0	0	0	0	na	na	na	na	na
1791	0	1	2	1	Caucasian	mre11_c.529G>C	mre11_p.A177P	mre11	0	mre11_1	mre11_MS	5	0	MRN_0	MRN_0	MRN_0	MRN_0	MRN_0	0	0	0	0	1	1	1	2	1	2	1	1	2	C25	C25	0	1	1
1792	0	0	2	1	Caucasian	MRN_0	MRN_0	MRN	0	MRN_0	MRN_0	0	0	MRN_0	MRN_0	MRN_0	MRN_0	MRN_0	0	0	0	0	0	0	0	0	0	0	0	0	0	na	na	na	na	na
1793	0	0	2	1	Caucasian	MRN_0	MRN_0	MRN	0	MRN_0	MRN_0	0	0	MRN_0	MRN_0	MRN_0	MRN_0	MRN_0	0	0	0	0	0	0	0	0	0	0	0	0	0	na	na	na	na	na
1794	0	0	2	1	Caucasian	MRN_0	MRN_0	MRN	0	MRN_0	MRN_0	0	0	MRN_0	MRN_0	MRN_0	MRN_0	MRN_0	0	0	0	0	0	0	0	0	0	0	0	0	0	na	na	na	na	na
1795	0	0	2	1	Caucasian	MRN_0	MRN_0	MRN	0	MRN_0	MRN_0	0	0	MRN_0	MRN_0	MRN_0	MRN_0	MRN_0	0	0	0	0	0	0	0	0	0	0	0	0	0	na	na	na	na	na
1796	0	0	2	1	Caucasian	MRN_0	MRN_0	MRN	0	MRN_0	MRN_0	0	0	MRN_0	MRN_0	MRN_0	MRN_0	MRN_0	0	0	0	0	0	0	0	0	0	0	0	0	0	na	na	na	na	na
1797	0	0	2	1	Caucasian	MRN_0	MRN_0	MRN	0	MRN_0	MRN_0	0	0	MRN_0	MRN_0	MRN_0	MRN_0	MRN_0	0	0	0	0	0	0	0	0	0	0	0	0	0	na	na	na	na	na
1798	0	0	2	1	Caucasian	MRN_0	MRN_0	MRN	0	MRN_0	MRN_0	0	0	MRN_0	MRN_0	MRN_0	MRN_0	MRN_0	0	0	0	0	0	0	0	0	0	0	0	0	0	na	na	na	na	na
1799	0	0	2	1	Caucasian	rad50_c.2841T>C	rad50_p.I947I	rad50	947	MRN_0	rad50_S	5	0	MRN_0	MRN_0	MRN_0	MRN_0	MRN_0	1	0	0	0	0	0	0	0	0	0	0	0	0	na	na	na	na	na
1800	0	0	2	1	Caucasian	MRN_0	MRN_0	MRN	0	MRN_0	MRN_0	0	0	MRN_0	MRN_0	MRN_0	MRN_0	MRN_0	0	0	0	0	0	0	0	0	0	0	0	0	0	na	na	na	na	na
1801	0	0	2	1	Caucasian	MRN_0	MRN_0	MRN	0	MRN_0	MRN_0	0	0	MRN_0	MRN_0	MRN_0	MRN_0	MRN_0	0	0	0	0	0	0	0	0	0	0	0	0	0	na	na	na	na	na
1802	0	0	2	1	Caucasian	MRN_0	MRN_0	MRN	0	MRN_0	MRN_0	0	0	MRN_0	MRN_0	MRN_0	MRN_0	MRN_0	0	0	0	0	0	0	0	0	0	0	0	0	0	na	na	na	na	na
1803	0	0	2	1	Caucasian	MRN_0	MRN_0	MRN	0	MRN_0	MRN_0	0	0	MRN_0	MRN_0	MRN_0	MRN_0	MRN_0	0	0	0	0	0	0	0	0	0	0	0	0	0	na	na	na	na	na
1804	0	0	2	1	Caucasian	MRN_0	MRN_0	MRN	0	MRN_0	MRN_0	0	0	MRN_0	MRN_0	MRN_0	MRN_0	MRN_0	0	0	0	0	0	0	0	0	0	0	0	0	0	na	na	na	na	na
1805	0	0	2	1	Caucasian	MRN_0	MRN_0	MRN	0	MRN_0	MRN_0	0	0	MRN_0	MRN_0	MRN_0	MRN_0	MRN_0	0	0	0	0	0	0	0	0	0	0	0	0	0	na	na	na	na	na
1806	0	0	2	1	Caucasian	MRN_0	MRN_0	MRN	0	MRN_0	MRN_0	0	0	MRN_0	MRN_0	MRN_0	MRN_0	MRN_0	0	0	0	0	0	0	0	0	0	0	0	0	0	na	na	na	na	na
1807	0	0	2	1	Caucasian	MRN_0	MRN_0	MRN	0	MRN_0	MRN_0	0	0	MRN_0	MRN_0	MRN_0	MRN_0	MRN_0	0	0	0	0	0	0	0	0	0	0	0	0	0	na	na	na	na	na
1808	0	0	2	1	Caucasian	MRN_0	MRN_0	MRN	0	MRN_0	MRN_0	0	0	MRN_0	MRN_0	MRN_0	MRN_0	MRN_0	0	0	0	0	0	0	0	0	0	0	0	0	0	na	na	na	na	na
1809	0	0	2	1	Caucasian	MRN_0	MRN_0	MRN	0	MRN_0	MRN_0	0	0	MRN_0	MRN_0	MRN_0	MRN_0	MRN_0	0	0	0	0	0	0	0	0	0	0	0	0	0	na	na	na	na	na
1810	0	0	2	1	Caucasian	MRN_0	MRN_0	MRN	0	MRN_0	MRN_0	0	0	MRN_0	MRN_0	MRN_0	MRN_0	MRN_0	0	0	0	0	0	0	0	0	0	0	0	0	0	na	na	na	na	na
1811	0	0	2	1	Caucasian	MRN_0	MRN_0	MRN	0	MRN_0	MRN_0	0	0	MRN_0	MRN_0	MRN_0	MRN_0	MRN_0	0	0	0	0	0	0	0	0	0	0	0	0	0	na	na	na	na	na
1812	0	0	2	1	Caucasian	MRN_0	MRN_0	MRN	0	MRN_0	MRN_0	0	0	MRN_0	MRN_0	MRN_0	MRN_0	MRN_0	0	0	0	0	0	0	0	0	0	0	0	0	0	na	na	na	na	na
1813	0	0	2	1	Caucasian	MRN_0	MRN_0	MRN	0	MRN_0	MRN_0	0	0	MRN_0	MRN_0	MRN_0	MRN_0	MRN_0	0	0	0	0	0	0	0	0	0	0	0	0	0	na	na	na	na	na
1814	0	0	2	1	Caucasian	MRN_0	MRN_0	MRN	0	MRN_0	MRN_0	0	0	MRN_0	MRN_0	MRN_0	MRN_0	MRN_0	0	0	0	0	0	0	0	0	0	0	0	0	0	na	na	na	na	na
1815	0	0	2	1	Caucasian	MRN_0	MRN_0	MRN	0	MRN_0	MRN_0	0	0	MRN_0	MRN_0	MRN_0	MRN_0	MRN_0	0	0	0	0	0	0	0	0	0	0	0	0	0	na	na	na	na	na
1816	0	0	2	1	Caucasian	rad50_c.129G>A	rad50_p.T43T	rad50	43	rad50_1	rad50_S	5	0	MRN_0	MRN_0	MRN_0	MRN_0	MRN_0	1	0	0	0	0	0	0	0	0	0	0	0	0	na	na	na	na	na
1817	0	0	2	1	Caucasian	MRN_0	MRN_0	MRN	0	MRN_0	MRN_0	0	0	MRN_0	MRN_0	MRN_0	MRN_0	MRN_0	0	0	0	0	0	0	0	0	0	0	0	0	0	na	na	na	na	na
1818	0	0	2	1	Caucasian	MRN_0	MRN_0	MRN	0	MRN_0	MRN_0	0	0	MRN_0	MRN_0	MRN_0	MRN_0	MRN_0	0	0	0	0	0	0	0	0	0	0	0	0	0	na	na	na	na	na
1819	0	0	2	1	Caucasian	MRN_0	MRN_0	MRN	0	MRN_0	MRN_0	0	0	MRN_0	MRN_0	MRN_0	MRN_0	MRN_0	0	0	0	0	0	0	0	0	0	0	0	0	0	na	na	na	na	na
1820	0	0	2	1	Caucasian	MRN_0	MRN_0	MRN	0	MRN_0	MRN_0	0	0	MRN_0	MRN_0	MRN_0	MRN_0	MRN_0	0	0	0	0	0	0	0	0	0	0	0	0	0	na	na	na	na	na
1821	0	0	2	1	Caucasian	MRN_0	MRN_0	MRN	0	MRN_0	MRN_0	0	0	MRN_0	MRN_0	MRN_0	MRN_0	MRN_0	0	0	0	0	0	0	0	0	0	0	0	0	0	na	na	na	na	na
1822	0	0	2	1	Caucasian	MRN_0	MRN_0	MRN	0	MRN_0	MRN_0	0	0	MRN_0	MRN_0	MRN_0	MRN_0	MRN_0	0	0	0	0	0	0	0	0	0	0	0	0	0	na	na	na	na	na
1823	0	0	2	1	Caucasian	MRN_0	MRN_0	MRN	0	MRN_0	MRN_0	0	0	MRN_0	MRN_0	MRN_0	MRN_0	MRN_0	0	0	0	0	0	0	0	0	0	0	0	0	0	na	na	na	na	na
1824	0	0	2	1	Caucasian	MRN_0	MRN_0	MRN	0	MRN_0	MRN_0	0	0	MRN_0	MRN_0	MRN_0	MRN_0	MRN_0	0	0	0	0	0	0	0	0	0	0	0	0	0	na	na	na	na	na
1825	0	0	2	1	Caucasian	MRN_0	MRN_0	MRN	0	MRN_0	MRN_0	0	0	MRN_0	MRN_0	MRN_0	MRN_0	MRN_0	0	0	0	0	0	0	0	0	0	0	0	0	0	na	na	na	na	na
1826	0	0	2	1	Caucasian	MRN_0	MRN_0	MRN	0	MRN_0	MRN_0	0	0	MRN_0	MRN_0	MRN_0	MRN_0	MRN_0	0	0	0	0	0	0	0	0	0	0	0	0	0	na	na	na	na	na
1827	0	0	2	1	Caucasian	mre11_c.940C>T	mre11_p.L314L	mre11	314	mre11_1	mre11_S	5	0	mre11_0	mre11_0	mre11_0	mre11_0	mre11_0	1	0	0	0	0	0	0	0	0	0	0	0	0	na	na	na	na	na
1828	0	0	2	1	Caucasian	MRN_0	MRN_0	MRN	0	MRN_0	MRN_0	0	0	MRN_0	MRN_0	MRN_0	MRN_0	MRN_0	0	0	0	0	0	0	0	0	0	0	0	0	0	na	na	na	na	na
1829	0	0	2	1	Caucasian	MRN_0	MRN_0	MRN	0	MRN_0	MRN_0	0	0	MRN_0	MRN_0	MRN_0	MRN_0	MRN_0	0	0	0	0	0	0	0	0	0	0	0	0	0	na	na	na	na	na
1830	0	0	2	1	Caucasian	MRN_0	MRN_0	MRN	0	MRN_0	MRN_0	0	0	MRN_0	MRN_0	MRN_0	MRN_0	MRN_0	0	0	0	0	0	0	0	0	0	0	0	0	0	na	na	na	na	na
1831	0	0	2	1	Caucasian	MRN_0	MRN_0	MRN	0	MRN_0	MRN_0	0	0	MRN_0	MRN_0	MRN_0	MRN_0	MRN_0	0	0	0	0	0	0	0	0	0	0	0	0	0	na	na	na	na	na
1832	0	1	2	1	Caucasian	MRN_0	MRN_0	MRN	0	MRN_0	MRN_0	0	0	MRN_0	MRN_0	MRN_0	MRN_0	MRN_0	0	0	0	0	0	0	0	0	0	0	0	0	0	na	na	na	na	na
1833	0	1	2	1	Caucasian	rad50_c.741A>G	rad50_p.E247E	rad50	247	MRN_0	rad50_S	5	0	MRN_0	MRN_0	MRN_0	MRN_0	MRN_0	1	0	0	0	0	0	0	0	0	0	0	0	0	na	na	na	na	na
1834	0	0	2	1	Caucasian	MRN_0	MRN_0	MRN	0	MRN_0	MRN_0	0	0	MRN_0	MRN_0	MRN_0	MRN_0	MRN_0	0	0	0	0	0	0	0	0	0	0	0	0	0	na	na	na	na	na
1835	0	0	2	1	Caucasian	MRN_0	MRN_0	MRN	0	MRN_0	MRN_0	0	0	MRN_0	MRN_0	MRN_0	MRN_0	MRN_0	0	0	0	0	0	0	0	0	0	0	0	0	0	na	na	na	na	na
1836	0	0	2	1	Caucasian	MRN_0	MRN_0	MRN	0	MRN_0	MRN_0	0	0	MRN_0	MRN_0	MRN_0	MRN_0	MRN_0	0	0	0	0	0	0	0	0	0	0	0	0	0	na	na	na	na	na
1837	0	0	2	1	Caucasian	MRN_0	MRN_0	MRN	0	MRN_0	MRN_0	0	0	MRN_0	MRN_0	MRN_0	MRN_0	MRN_0	0	0	0	0	0	0	0	0	0	0	0	0	0	na	na	na	na	na
1838	0	0	2	1	Caucasian	MRN_0	MRN_0	MRN	0	MRN_0	MRN_0	0	0	MRN_0	MRN_0	MRN_0	MRN_0	MRN_0	0	0	0	0	0	0	0	0	0	0	0	0	0	na	na	na	na	na
1839	0	0	2	1	Caucasian	MRN_0	MRN_0	MRN	0	MRN_0	MRN_0	0	0	MRN_0	MRN_0	MRN_0	MRN_0	MRN_0	0	0	0	0	0	0	0	0	0	0	0	0	0	na	na	na	na	na
1840	0	0	2	1	Caucasian	MRN_0	MRN_0	MRN	0	MRN_0	MRN_0	0	0	MRN_0	MRN_0	MRN_0	MRN_0	MRN_0	0	0	0	0	0	0	0	0	0	0	0	0	0	na	na	na	na	na
1841	0	0	2	1	Caucasian	MRN_0	MRN_0	MRN	0	MRN_0	MRN_0	0	0	MRN_0	MRN_0	MRN_0	MRN_0	MRN_0	0	0	0	0	0	0	0	0	0	0	0	0	0	na	na	na	na	na
1842	0	0	2	1	Caucasian	MRN_0	MRN_0	MRN	0	MRN_0	MRN_0	0	0	MRN_0	MRN_0	MRN_0	MRN_0	MRN_0	0	0	0	0	0	0	0	0	0	0	0	0	0	na	na	na	na	na
1843	0	0	2	1	Caucasian	MRN_0	MRN_0	MRN	0	MRN_0	MRN_0	0	0	MRN_0	MRN_0	MRN_0	MRN_0	MRN_0	0	0	0	0	0	0	0	0	0	0	0	0	0	na	na	na	na	na
1844	0	0	2	1	Caucasian	MRN_0	MRN_0	MRN	0	MRN_0	MRN_0	0	0	MRN_0	MRN_0	MRN_0	MRN_0	MRN_0	0	0	0	0	0	0	0	0	0	0	0	0	0	na	na	na	na	na
1845	0	0	2	1	Caucasian	MRN_0	MRN_0	MRN	0	MRN_0	MRN_0	0	0	MRN_0	MRN_0	MRN_0	MRN_0	MRN_0	0	0	0	0	0	0	0	0	0	0	0	0	0	na	na	na	na	na
1846	0	0	2	1	Caucasian	MRN_0	MRN_0	MRN	0	MRN_0	MRN_0	0	0	MRN_0	MRN_0	MRN_0	MRN_0	MRN_0	0	0	0	0	0	0	0	0	0	0	0	0	0	na	na	na	na	na
1847	0	0	2	1	Caucasian	mre11_c.1504C>T	mre11_p.R502C	mre11	502	mre11_0	mre11_MS	5	0	mre11_0	mre11_0	mre11_0	mre11_0	mre11_0	0	0	0	0	1	0	0	0	0	0	0	0	0	na	na	na	na	na
1848	0	0	2	1	Caucasian	MRN_0	MRN_0	MRN	0	MRN_0	MRN_0	0	0	MRN_0	MRN_0	MRN_0	MRN_0	MRN_0	0	0	0	0	0	0	0	0	0	0	0	0	0	na	na	na	na	na
1849	0	0	2	1	Caucasian	MRN_0	MRN_0	MRN	0	MRN_0	MRN_0	0	0	MRN_0	MRN_0	MRN_0	MRN_0	MRN_0	0	0	0	0	0	0	0	0	0	0	0	0	0	na	na	na	na	na
1850	0	0	2	1	Caucasian	MRN_0	MRN_0	MRN	0	MRN_0	MRN_0	0	0	MRN_0	MRN_0	MRN_0	MRN_0	MRN_0	0	0	0	0	0	0	0	0	0	0	0	0	0	na	na	na	na	na
1851	0	0	2	1	Caucasian	MRN_0	MRN_0	MRN	0	MRN_0	MRN_0	0	0	MRN_0	MRN_0	MRN_0	MRN_0	MRN_0	0	0	0	0	0	0	0	0	0	0	0	0	0	na	na	na	na	na
1852	0	0	2	1	Caucasian	MRN_0	MRN_0	MRN	0	MRN_0	MRN_0	0	0	MRN_0	MRN_0	MRN_0	MRN_0	MRN_0	0	0	0	0	0	0	0	0	0	0	0	0	0	na	na	na	na	na
1853	0	0	2	1	Caucasian	rad50_c.572C>T	rad50_p.T191I	rad50	191	rad50_1	rad50_SNP	2	0	MRN_0	MRN_0	MRN_0	MRN_0	MRN_0	0	0	0	0	0	0	0	0	0	0	0	0	0	na	na	na	na	na
1854	0	0	2	1	Caucasian	MRN_0	MRN_0	MRN	0	MRN_0	MRN_0	0	0	MRN_0	MRN_0	MRN_0	MRN_0	MRN_0	0	0	0	0	0	0	0	0	0	0	0	0	0	na	na	na	na	na
1855	0	0	2	1	Caucasian	MRN_0	MRN_0	MRN	0	MRN_0	MRN_0	0	0	MRN_0	MRN_0	MRN_0	MRN_0	MRN_0	0	0	0	0	0	0	0	0	0	0	0	0	0	na	na	na	na	na
1856	0	0	2	1	Caucasian	MRN_0	MRN_0	MRN	0	MRN_0	MRN_0	0	0	MRN_0	MRN_0	MRN_0	MRN_0	MRN_0	0	0	0	0	0	0	0	0	0	0	0	0	0	na	na	na	na	na
1857	0	0	2	1	Caucasian	MRN_0	MRN_0	MRN	0	MRN_0	MRN_0	0	0	MRN_0	MRN_0	MRN_0	MRN_0	MRN_0	0	0	0	0	0	0	0	0	0	0	0	0	0	na	na	na	na	na
1858	0	0	2	1	Caucasian	MRN_0	MRN_0	MRN	0	MRN_0	MRN_0	0	0	MRN_0	MRN_0	MRN_0	MRN_0	MRN_0	0	0	0	0	0	0	0	0	0	0	0	0	0	na	na	na	na	na
1859	0	0	2	1	Caucasian	MRN_0	MRN_0	MRN	0	MRN_0	MRN_0	0	0	MRN_0	MRN_0	MRN_0	MRN_0	MRN_0	0	0	0	0	0	0	0	0	0	0	0	0	0	na	na	na	na	na
1860	0	0	2	1	Caucasian	MRN_0	MRN_0	MRN	0	MRN_0	MRN_0	0	0	MRN_0	MRN_0	MRN_0	MRN_0	MRN_0	0	0	0	0	0	0	0	0	0	0	0	0	0	na	na	na	na	na
1861	0	1	2	1	Caucasian	MRN_0	MRN_0	MRN	0	MRN_0	MRN_0	0	0	MRN_0	MRN_0	MRN_0	MRN_0	MRN_0	0	0	0	0	0	0	0	0	0	0	0	0	0	na	na	na	na	na
1862	0	0	2	1	Caucasian	MRN_0	MRN_0	MRN	0	MRN_0	MRN_0	0	0	MRN_0	MRN_0	MRN_0	MRN_0	MRN_0	0	0	0	0	0	0	0	0	0	0	0	0	0	na	na	na	na	na
1863	0	0	2	1	Caucasian	MRN_0	MRN_0	MRN	0	MRN_0	MRN_0	0	0	MRN_0	MRN_0	MRN_0	MRN_0	MRN_0	0	0	0	0	0	0	0	0	0	0	0	0	0	na	na	na	na	na
1864	0	0	2	1	Caucasian	nbs1_c.1301C>A	nbs1_p.T434N	nbs1	434	nbs1_0	nbs1_MS	5	4	rad50_c.379G>A	rad50_p.V127I	rad50_127	rad50_1	rad50_MS	0	0	0	0	1	0	0	0	0	0	0	0	0	na	na	na	na	na
1865	0	0	2	1	Caucasian	MRN_0	MRN_0	MRN	0	MRN_0	MRN_0	0	0	MRN_0	MRN_0	MRN_0	MRN_0	MRN_0	0	0	0	0	0	0	0	0	0	0	0	0	0	na	na	na	na	na
1866	0	0	2	1	Caucasian	MRN_0	MRN_0	MRN	0	MRN_0	MRN_0	0	0	MRN_0	MRN_0	MRN_0	MRN_0	MRN_0	0	0	0	0	0	0	0	0	0	0	0	0	0	na	na	na	na	na
1867	0	0	2	1	Caucasian	MRN_0	MRN_0	MRN	0	MRN_0	MRN_0	0	0	MRN_0	MRN_0	MRN_0	MRN_0	MRN_0	0	0	0	0	0	0	0	0	0	0	0	0	0	na	na	na	na	na
1868	0	0	2	1	Caucasian	rad50_c.1878A>G	rad50_p.E626E	rad50	626	MRN_0	rad50_S	5	0	MRN_0	MRN_0	MRN_0	MRN_0	MRN_0	1	0	0	0	0	0	0	0	0	0	0	0	0	na	na	na	na	na
1869	0	0	2	1	Caucasian	MRN_0	MRN_0	MRN	0	MRN_0	MRN_0	0	0	MRN_0	MRN_0	MRN_0	MRN_0	MRN_0	0	0	0	0	0	0	0	0	0	0	0	0	0	na	na	na	na	na
1870	0	0	2	1	Caucasian	MRN_0	MRN_0	MRN	0	MRN_0	MRN_0	0	0	MRN_0	MRN_0	MRN_0	MRN_0	MRN_0	0	0	0	0	0	0	0	0	0	0	0	0	0	na	na	na	na	na
1871	0	0	2	1	Caucasian	MRN_0	MRN_0	MRN	0	MRN_0	MRN_0	0	0	MRN_0	MRN_0	MRN_0	MRN_0	MRN_0	0	0	0	0	0	0	0	0	0	0	0	0	0	na	na	na	na	na
1872	0	0	2	1	Caucasian	MRN_0	MRN_0	MRN	0	MRN_0	MRN_0	0	0	MRN_0	MRN_0	MRN_0	MRN_0	MRN_0	0	0	0	0	0	0	0	0	0	0	0	0	0	na	na	na	na	na
1873	0	1	2	1	Caucasian	MRN_0	MRN_0	MRN	0	MRN_0	MRN_0	0	0	MRN_0	MRN_0	MRN_0	MRN_0	MRN_0	0	0	0	0	0	0	0	0	0	0	0	0	0	na	na	na	na	na
1874	0	0	2	1	Caucasian	MRN_0	MRN_0	MRN	0	MRN_0	MRN_0	0	0	MRN_0	MRN_0	MRN_0	MRN_0	MRN_0	0	0	0	0	0	0	0	0	0	0	0	0	0	na	na	na	na	na
1875	0	0	2	1	Caucasian	MRN_0	MRN_0	MRN	0	MRN_0	MRN_0	0	0	MRN_0	MRN_0	MRN_0	MRN_0	MRN_0	0	0	0	0	0	0	0	0	0	0	0	0	0	na	na	na	na	na
1876	0	0	2	1	Caucasian	MRN_0	MRN_0	MRN	0	MRN_0	MRN_0	0	0	MRN_0	MRN_0	MRN_0	MRN_0	MRN_0	0	0	0	0	0	0	0	0	0	0	0	0	0	na	na	na	na	na
1877	0	0	2	1	Caucasian	MRN_0	MRN_0	MRN	0	MRN_0	MRN_0	0	0	MRN_0	MRN_0	MRN_0	MRN_0	MRN_0	0	0	0	0	0	0	0	0	0	0	0	0	0	na	na	na	na	na
1878	0	0	2	1	Caucasian	MRN_0	MRN_0	MRN	0	MRN_0	MRN_0	0	0	MRN_0	MRN_0	MRN_0	MRN_0	MRN_0	0	0	0	0	0	0	0	0	0	0	0	0	0	na	na	na	na	na
1879	0	0	2	1	Caucasian	MRN_0	MRN_0	MRN	0	MRN_0	MRN_0	0	0	MRN_0	MRN_0	MRN_0	MRN_0	MRN_0	0	0	0	0	0	0	0	0	0	0	0	0	0	na	na	na	na	na
1880	0	0	2	1	Caucasian	MRN_0	MRN_0	MRN	0	MRN_0	MRN_0	0	0	MRN_0	MRN_0	MRN_0	MRN_0	MRN_0	0	0	0	0	0	0	0	0	0	0	0	0	0	na	na	na	na	na
1881	0	0	2	1	Caucasian	MRN_0	MRN_0	MRN	0	MRN_0	MRN_0	0	0	MRN_0	MRN_0	MRN_0	MRN_0	MRN_0	0	0	0	0	0	0	0	0	0	0	0	0	0	na	na	na	na	na
1882	0	0	2	1	Caucasian	MRN_0	MRN_0	MRN	0	MRN_0	MRN_0	0	0	MRN_0	MRN_0	MRN_0	MRN_0	MRN_0	0	0	0	0	0	0	0	0	0	0	0	0	0	na	na	na	na	na
1883	0	0	2	1	Caucasian	MRN_0	MRN_0	MRN	0	MRN_0	MRN_0	0	0	MRN_0	MRN_0	MRN_0	MRN_0	MRN_0	0	0	0	0	0	0	0	0	0	0	0	0	0	na	na	na	na	na
1884	0	0	2	1	Caucasian	rad50_c.379G>A	rad50_p.V127I	rad50	127	rad50_1	rad50_MS	4	0	MRN_0	MRN_0	MRN_0	MRN_0	MRN_0	0	0	0	0	0	0	0	0	0	0	0	0	0	na	na	na	na	na
1885	0	0	2	1	Caucasian	MRN_0	MRN_0	MRN	0	MRN_0	MRN_0	0	0	MRN_0	MRN_0	MRN_0	MRN_0	MRN_0	0	0	0	0	0	0	0	0	0	0	0	0	0	na	na	na	na	na
1886	0	0	2	1	Caucasian	MRN_0	MRN_0	MRN	0	MRN_0	MRN_0	0	0	MRN_0	MRN_0	MRN_0	MRN_0	MRN_0	0	0	0	0	0	0	0	0	0	0	0	0	0	na	na	na	na	na
1887	0	0	2	1	Caucasian	MRN_0	MRN_0	MRN	0	MRN_0	MRN_0	0	0	MRN_0	MRN_0	MRN_0	MRN_0	MRN_0	0	0	0	0	0	0	0	0	0	0	0	0	0	na	na	na	na	na
1888	0	0	2	1	Caucasian	MRN_0	MRN_0	MRN	0	MRN_0	MRN_0	0	0	MRN_0	MRN_0	MRN_0	MRN_0	MRN_0	0	0	0	0	0	0	0	0	0	0	0	0	0	na	na	na	na	na
1889	0	0	2	1	Caucasian	MRN_0	MRN_0	MRN	0	MRN_0	MRN_0	0	0	MRN_0	MRN_0	MRN_0	MRN_0	MRN_0	0	0	0	0	0	0	0	0	0	0	0	0	0	na	na	na	na	na
1890	0	0	2	1	Caucasian	MRN_0	MRN_0	MRN	0	MRN_0	MRN_0	0	0	MRN_0	MRN_0	MRN_0	MRN_0	MRN_0	0	0	0	0	0	0	0	0	0	0	0	0	0	na	na	na	na	na
1891	0	0	2	1	Caucasian	MRN_0	MRN_0	MRN	0	MRN_0	MRN_0	0	0	MRN_0	MRN_0	MRN_0	MRN_0	MRN_0	0	0	0	0	0	0	0	0	0	0	0	0	0	na	na	na	na	na
1892	0	1	2	1	Caucasian	rad50_c.785T>G	rad50_p.L262H	rad50	262	rad50_0	rad50_MS	5	0	MRN_0	MRN_0	MRN_0	MRN_0	MRN_0	0	0	0	0	1	0	0	0	0	0	0	0	0	na	na	na	na	na
1893	0	1	2	1	Caucasian	MRN_0	MRN_0	MRN	0	MRN_0	MRN_0	0	0	MRN_0	MRN_0	MRN_0	MRN_0	MRN_0	0	0	0	0	0	0	0	0	0	0	0	0	0	na	na	na	na	na
1894	0	1	2	1	Caucasian	MRN_0	MRN_0	MRN	0	MRN_0	MRN_0	0	0	MRN_0	MRN_0	MRN_0	MRN_0	MRN_0	0	0	0	0	0	0	0	0	0	0	0	0	0	na	na	na	na	na
1895	0	0	2	1	Caucasian	MRN_0	MRN_0	MRN	0	MRN_0	MRN_0	0	0	MRN_0	MRN_0	MRN_0	MRN_0	MRN_0	0	0	0	0	0	0	0	0	0	0	0	0	0	na	na	na	na	na
1896	0	0	2	1	Caucasian	MRN_0	MRN_0	MRN	0	MRN_0	MRN_0	0	0	MRN_0	MRN_0	MRN_0	MRN_0	MRN_0	0	0	0	0	0	0	0	0	0	0	0	0	0	na	na	na	na	na
1897	0	0	2	1	Caucasian	MRN_0	MRN_0	MRN	0	MRN_0	MRN_0	0	0	MRN_0	MRN_0	MRN_0	MRN_0	MRN_0	0	0	0	0	0	0	0	0	0	0	0	0	0	na	na	na	na	na
1898	0	0	2	1	Caucasian	MRN_0	MRN_0	MRN	0	MRN_0	MRN_0	0	0	MRN_0	MRN_0	MRN_0	MRN_0	MRN_0	0	0	0	0	0	0	0	0	0	0	0	0	0	na	na	na	na	na
1899	0	0	2	1	Caucasian	MRN_0	MRN_0	MRN	0	MRN_0	MRN_0	0	0	MRN_0	MRN_0	MRN_0	MRN_0	MRN_0	0	0	0	0	0	0	0	0	0	0	0	0	0	na	na	na	na	na
1900	0	0	2	1	Caucasian	MRN_0	MRN_0	MRN	0	MRN_0	MRN_0	0	0	MRN_0	MRN_0	MRN_0	MRN_0	MRN_0	0	0	0	0	0	0	0	0	0	0	0	0	0	na	na	na	na	na
1901	0	0	2	1	Caucasian	MRN_0	MRN_0	MRN	0	MRN_0	MRN_0	0	0	MRN_0	MRN_0	MRN_0	MRN_0	MRN_0	0	0	0	0	0	0	0	0	0	0	0	0	0	na	na	na	na	na
1902	0	0	2	1	Caucasian	MRN_0	MRN_0	MRN	0	MRN_0	MRN_0	0	0	MRN_0	MRN_0	MRN_0	MRN_0	MRN_0	0	0	0	0	0	0	0	0	0	0	0	0	0	na	na	na	na	na
1903	0	0	2	1	Caucasian	MRN_0	MRN_0	MRN	0	MRN_0	MRN_0	0	0	MRN_0	MRN_0	MRN_0	MRN_0	MRN_0	0	0	0	0	0	0	0	0	0	0	0	0	0	na	na	na	na	na
1904	0	0	2	1	Caucasian	rad50_c.671G>A	rad50_p.R224H	rad50	224	rad50_0	rad50_MS	5	0	MRN_0	MRN_0	MRN_0	MRN_0	MRN_0	0	0	0	0	1	0	0	0	0	0	0	0	0	na	na	na	na	na
1905	0	0	2	1	Caucasian	MRN_0	MRN_0	MRN	0	MRN_0	MRN_0	0	0	MRN_0	MRN_0	MRN_0	MRN_0	MRN_0	0	0	0	0	0	0	0	0	0	0	0	0	0	na	na	na	na	na
1906	0	0	2	1	Caucasian	MRN_0	MRN_0	MRN	0	MRN_0	MRN_0	0	0	MRN_0	MRN_0	MRN_0	MRN_0	MRN_0	0	0	0	0	0	0	0	0	0	0	0	0	0	na	na	na	na	na
1907	0	0	2	1	Caucasian	mre11_c.1-42G>A	mre11_NA	mre11	0.5	mre11_0	mre11_5UTR	5	0	mre11_0	mre11_0	mre11_0	mre11_0	mre11_0	0	0	0	0	0	0	0	0	0	0	0	0	0	na	na	na	na	na
1908	0	0	2	1	Caucasian	MRN_0	MRN_0	MRN	0	MRN_0	MRN_0	0	0	MRN_0	MRN_0	MRN_0	MRN_0	MRN_0	0	0	0	0	0	0	0	0	0	0	0	0	0	na	na	na	na	na
1909	0	0	2	1	Caucasian	MRN_0	MRN_0	MRN	0	MRN_0	MRN_0	0	0	MRN_0	MRN_0	MRN_0	MRN_0	MRN_0	0	0	0	0	0	0	0	0	0	0	0	0	0	na	na	na	na	na
1910	0	0	2	1	Caucasian	MRN_0	MRN_0	MRN	0	MRN_0	MRN_0	0	0	MRN_0	MRN_0	MRN_0	MRN_0	MRN_0	0	0	0	0	0	0	0	0	0	0	0	0	0	na	na	na	na	na
1911	0	0	2	1	Caucasian	MRN_0	MRN_0	MRN	0	MRN_0	MRN_0	0	0	MRN_0	MRN_0	MRN_0	MRN_0	MRN_0	0	0	0	0	0	0	0	0	0	0	0	0	0	na	na	na	na	na
1912	0	0	2	1	Caucasian	MRN_0	MRN_0	MRN	0	MRN_0	MRN_0	0	0	MRN_0	MRN_0	MRN_0	MRN_0	MRN_0	0	0	0	0	0	0	0	0	0	0	0	0	0	na	na	na	na	na
1913	0	0	2	1	Caucasian	MRN_0	MRN_0	MRN	0	MRN_0	MRN_0	0	0	MRN_0	MRN_0	MRN_0	MRN_0	MRN_0	0	0	0	0	0	0	0	0	0	0	0	0	0	na	na	na	na	na
1914	0	0	2	1	Caucasian	MRN_0	MRN_0	MRN	0	MRN_0	MRN_0	0	0	MRN_0	MRN_0	MRN_0	MRN_0	MRN_0	0	0	0	0	0	0	0	0	0	0	0	0	0	na	na	na	na	na
1915	0	0	2	1	Caucasian	MRN_0	MRN_0	MRN	0	MRN_0	MRN_0	0	0	MRN_0	MRN_0	MRN_0	MRN_0	MRN_0	0	0	0	0	0	0	0	0	0	0	0	0	0	na	na	na	na	na
1916	0	0	2	1	Caucasian	MRN_0	MRN_0	MRN	0	MRN_0	MRN_0	0	0	MRN_0	MRN_0	MRN_0	MRN_0	MRN_0	0	0	0	0	0	0	0	0	0	0	0	0	0	na	na	na	na	na
1917	0	0	2	1	Caucasian	MRN_0	MRN_0	MRN	0	MRN_0	MRN_0	0	0	MRN_0	MRN_0	MRN_0	MRN_0	MRN_0	0	0	0	0	0	0	0	0	0	0	0	0	0	na	na	na	na	na
1918	0	0	2	1	Caucasian	MRN_0	MRN_0	MRN	0	MRN_0	MRN_0	0	0	MRN_0	MRN_0	MRN_0	MRN_0	MRN_0	0	0	0	0	0	0	0	0	0	0	0	0	0	na	na	na	na	na
1919	0	0	2	1	Caucasian	MRN_0	MRN_0	MRN	0	MRN_0	MRN_0	0	0	MRN_0	MRN_0	MRN_0	MRN_0	MRN_0	0	0	0	0	0	0	0	0	0	0	0	0	0	na	na	na	na	na
1920	0	0	2	1	Caucasian	rad50_c.2054delAG	rad50_p.Q685fs	rad50	685	rad50_1	rad50_TM	5	0	MRN_0	MRN_0	MRN_0	MRN_0	MRN_0	0	0	1	6	0	0	0	0	1	6	0	1	4	na	na	na	na	na
1921	0	0	2	1	Caucasian	MRN_0	MRN_0	MRN	0	MRN_0	MRN_0	0	0	MRN_0	MRN_0	MRN_0	MRN_0	MRN_0	0	0	0	0	0	0	0	0	0	0	0	0	0	na	na	na	na	na
1922	0	0	2	1	Caucasian	MRN_0	MRN_0	MRN	0	MRN_0	MRN_0	0	0	MRN_0	MRN_0	MRN_0	MRN_0	MRN_0	0	0	0	0	0	0	0	0	0	0	0	0	0	na	na	na	na	na
1923	0	0	2	1	Caucasian	MRN_0	MRN_0	MRN	0	MRN_0	MRN_0	0	0	MRN_0	MRN_0	MRN_0	MRN_0	MRN_0	0	0	0	0	0	0	0	0	0	0	0	0	0	na	na	na	na	na
1924	0	0	2	1	Caucasian	MRN_0	MRN_0	MRN	0	MRN_0	MRN_0	0	0	MRN_0	MRN_0	MRN_0	MRN_0	MRN_0	0	0	0	0	0	0	0	0	0	0	0	0	0	na	na	na	na	na
1925	0	0	2	1	Caucasian	MRN_0	MRN_0	MRN	0	MRN_0	MRN_0	0	0	MRN_0	MRN_0	MRN_0	MRN_0	MRN_0	0	0	0	0	0	0	0	0	0	0	0	0	0	na	na	na	na	na
1926	0	0	2	1	Caucasian	MRN_0	MRN_0	MRN	0	MRN_0	MRN_0	0	0	MRN_0	MRN_0	MRN_0	MRN_0	MRN_0	0	0	0	0	0	0	0	0	0	0	0	0	0	na	na	na	na	na
1927	0	0	2	1	Caucasian	nbs1_c.1720 T>A	nbs1_p.L574I	nbs1	574	nbs1_0	nbs1_MS	5	0	nbs1_0	nbs1_0	nbs1_0	nbs1_0	nbs1_0	0	0	0	0	1	0	0	0	0	0	0	0	0	na	na	na	na	na
1928	0	0	2	1	Caucasian	MRN_0	MRN_0	MRN	0	MRN_0	MRN_0	0	0	MRN_0	MRN_0	MRN_0	MRN_0	MRN_0	0	0	0	0	0	0	0	0	0	0	0	0	0	na	na	na	na	na
1929	0	0	2	1	Caucasian	MRN_0	MRN_0	MRN	0	MRN_0	MRN_0	0	0	MRN_0	MRN_0	MRN_0	MRN_0	MRN_0	0	0	0	0	0	0	0	0	0	0	0	0	0	na	na	na	na	na
1930	0	0	2	1	Caucasian	MRN_0	MRN_0	MRN	0	MRN_0	MRN_0	0	0	MRN_0	MRN_0	MRN_0	MRN_0	MRN_0	0	0	0	0	0	0	0	0	0	0	0	0	0	na	na	na	na	na
1931	0	0	2	1	Caucasian	MRN_0	MRN_0	MRN	0	MRN_0	MRN_0	0	0	MRN_0	MRN_0	MRN_0	MRN_0	MRN_0	0	0	0	0	0	0	0	0	0	0	0	0	0	na	na	na	na	na
1932	0	0	2	1	Caucasian	mre11_c.120C>T	mre11_p.L40L	mre11	40	mre11_1	mre11_S	5	0	mre11_0	mre11_0	mre11_0	mre11_0	mre11_0	1	0	0	0	0	0	0	0	0	0	0	0	0	na	na	na	na	na
1933	0	1	2	1	Caucasian	MRN_0	MRN_0	MRN	0	MRN_0	MRN_0	0	0	MRN_0	MRN_0	MRN_0	MRN_0	MRN_0	0	0	0	0	0	0	0	0	0	0	0	0	0	na	na	na	na	na
1934	0	1	2	1	Caucasian	MRN_0	MRN_0	MRN	0	MRN_0	MRN_0	0	0	MRN_0	MRN_0	MRN_0	MRN_0	MRN_0	0	0	0	0	0	0	0	0	0	0	0	0	0	na	na	na	na	na
1935	0	1	2	1	Caucasian	MRN_0	MRN_0	MRN	0	MRN_0	MRN_0	0	0	MRN_0	MRN_0	MRN_0	MRN_0	MRN_0	0	0	0	0	0	0	0	0	0	0	0	0	0	na	na	na	na	na
1936	0	0	2	1	Caucasian	MRN_0	MRN_0	MRN	0	MRN_0	MRN_0	0	0	MRN_0	MRN_0	MRN_0	MRN_0	MRN_0	0	0	0	0	0	0	0	0	0	0	0	0	0	na	na	na	na	na
1937	0	1	2	1	Caucasian	mre11_c.2070+2T>A	mre11_NA	mre11	0	mre11_0	mre11_I	5	0	MRN_0	MRN_0	MRN_0	MRN_0	MRN_0	0	0	1	5.7	0	0	0	0	1	5.7	0	1	3.8	na	na	na	na	na
1938	0	1	2	1	Caucasian	MRN_0	MRN_0	MRN	0	MRN_0	MRN_0	0	0	MRN_0	MRN_0	MRN_0	MRN_0	MRN_0	0	0	0	0	0	0	0	0	0	0	0	0	0	na	na	na	na	na
1939	0	1	2	1	Caucasian	MRN_0	MRN_0	MRN	0	MRN_0	MRN_0	0	0	MRN_0	MRN_0	MRN_0	MRN_0	MRN_0	0	0	0	0	0	0	0	0	0	0	0	0	0	na	na	na	na	na
1940	0	0	2	1	Caucasian	MRN_0	MRN_0	MRN	0	MRN_0	MRN_0	0	0	MRN_0	MRN_0	MRN_0	MRN_0	MRN_0	0	0	0	0	0	0	0	0	0	0	0	0	0	na	na	na	na	na
1941	0	0	2	1	Caucasian	MRN_0	MRN_0	MRN	0	MRN_0	MRN_0	0	0	MRN_0	MRN_0	MRN_0	MRN_0	MRN_0	0	0	0	0	0	0	0	0	0	0	0	0	0	na	na	na	na	na
1942	0	0	2	1	Caucasian	MRN_0	MRN_0	MRN	0	MRN_0	MRN_0	0	0	MRN_0	MRN_0	MRN_0	MRN_0	MRN_0	0	0	0	0	0	0	0	0	0	0	0	0	0	na	na	na	na	na
1943	0	1	2	1	Caucasian	MRN_0	MRN_0	MRN	0	MRN_0	MRN_0	0	0	MRN_0	MRN_0	MRN_0	MRN_0	MRN_0	0	0	0	0	0	0	0	0	0	0	0	0	0	na	na	na	na	na
1944	0	1	2	1	Caucasian	MRN_0	MRN_0	MRN	0	MRN_0	MRN_0	0	0	MRN_0	MRN_0	MRN_0	MRN_0	MRN_0	0	0	0	0	0	0	0	0	0	0	0	0	0	na	na	na	na	na
1945	0	0	2	1	Caucasian	MRN_0	MRN_0	MRN	0	MRN_0	MRN_0	0	0	MRN_0	MRN_0	MRN_0	MRN_0	MRN_0	0	0	0	0	0	0	0	0	0	0	0	0	0	na	na	na	na	na
1946	0	0	2	1	Caucasian	MRN_0	MRN_0	MRN	0	MRN_0	MRN_0	0	0	MRN_0	MRN_0	MRN_0	MRN_0	MRN_0	0	0	0	0	0	0	0	0	0	0	0	0	0	na	na	na	na	na
1947	0	1	2	1	Caucasian	MRN_0	MRN_0	MRN	0	MRN_0	MRN_0	0	0	MRN_0	MRN_0	MRN_0	MRN_0	MRN_0	0	0	0	0	0	0	0	0	0	0	0	0	0	na	na	na	na	na
1948	0	0	2	1	Caucasian	MRN_0	MRN_0	MRN	0	MRN_0	MRN_0	0	0	MRN_0	MRN_0	MRN_0	MRN_0	MRN_0	0	0	0	0	0	0	0	0	0	0	0	0	0	na	na	na	na	na
1949	0	0	2	1	Caucasian	MRN_0	MRN_0	MRN	0	MRN_0	MRN_0	0	0	MRN_0	MRN_0	MRN_0	MRN_0	MRN_0	0	0	0	0	0	0	0	0	0	0	0	0	0	na	na	na	na	na
1950	0	0	2	1	Caucasian	MRN_0	MRN_0	MRN	0	MRN_0	MRN_0	0	0	MRN_0	MRN_0	MRN_0	MRN_0	MRN_0	0	0	0	0	0	0	0	0	0	0	0	0	0	na	na	na	na	na
1951	0	0	2	1	Caucasian	MRN_0	MRN_0	MRN	0	MRN_0	MRN_0	0	0	MRN_0	MRN_0	MRN_0	MRN_0	MRN_0	0	0	0	0	0	0	0	0	0	0	0	0	0	na	na	na	na	na
1952	0	0	2	1	Caucasian	MRN_0	MRN_0	MRN	0	MRN_0	MRN_0	0	0	MRN_0	MRN_0	MRN_0	MRN_0	MRN_0	0	0	0	0	0	0	0	0	0	0	0	0	0	na	na	na	na	na
1953	0	0	2	1	Caucasian	MRN_0	MRN_0	MRN	0	MRN_0	MRN_0	0	0	MRN_0	MRN_0	MRN_0	MRN_0	MRN_0	0	0	0	0	0	0	0	0	0	0	0	0	0	na	na	na	na	na
1954	0	0	2	1	Caucasian	MRN_0	MRN_0	MRN	0	MRN_0	MRN_0	0	0	MRN_0	MRN_0	MRN_0	MRN_0	MRN_0	0	0	0	0	0	0	0	0	0	0	0	0	0	na	na	na	na	na
1955	0	0	2	1	Caucasian	rad50_c.3879C>T	rad50_p.I1293I	rad50	1293	rad50_1	rad50_SNP	3	0	MRN_0	MRN_0	MRN_0	MRN_0	MRN_0	0	0	0	0	0	0	0	0	0	0	0	0	0	na	na	na	na	na
1956	0	0	2	1	Caucasian	MRN_0	MRN_0	MRN	0	MRN_0	MRN_0	0	0	MRN_0	MRN_0	MRN_0	MRN_0	MRN_0	0	0	0	0	0	0	0	0	0	0	0	0	0	na	na	na	na	na
1957	0	0	2	1	Caucasian	MRN_0	MRN_0	MRN	0	MRN_0	MRN_0	0	0	MRN_0	MRN_0	MRN_0	MRN_0	MRN_0	0	0	0	0	0	0	0	0	0	0	0	0	0	na	na	na	na	na
1958	0	1	2	1	Caucasian	MRN_0	MRN_0	MRN	0	MRN_0	MRN_0	0	0	MRN_0	MRN_0	MRN_0	MRN_0	MRN_0	0	0	0	0	0	0	0	0	0	0	0	0	0	na	na	na	na	na
1959	0	0	2	1	Caucasian	MRN_0	MRN_0	MRN	0	MRN_0	MRN_0	0	0	MRN_0	MRN_0	MRN_0	MRN_0	MRN_0	0	0	0	0	0	0	0	0	0	0	0	0	0	na	na	na	na	na
1960	0	1	2	1	Caucasian	MRN_0	MRN_0	MRN	0	MRN_0	MRN_0	0	0	MRN_0	MRN_0	MRN_0	MRN_0	MRN_0	0	0	0	0	0	0	0	0	0	0	0	0	0	na	na	na	na	na
1961	0	0	2	1	Caucasian	MRN_0	MRN_0	MRN	0	MRN_0	MRN_0	0	0	MRN_0	MRN_0	MRN_0	MRN_0	MRN_0	0	0	0	0	0	0	0	0	0	0	0	0	0	na	na	na	na	na
1962	0	0	2	1	Caucasian	MRN_0	MRN_0	MRN	0	MRN_0	MRN_0	0	0	MRN_0	MRN_0	MRN_0	MRN_0	MRN_0	0	0	0	0	0	0	0	0	0	0	0	0	0	na	na	na	na	na
1963	0	0	2	1	Caucasian	MRN_0	MRN_0	MRN	0	MRN_0	MRN_0	0	0	MRN_0	MRN_0	MRN_0	MRN_0	MRN_0	0	0	0	0	0	0	0	0	0	0	0	0	0	na	na	na	na	na
1964	0	0	2	1	Caucasian	rad50_c.2397G>C	rad50_p.Q799H	rad50	799	rad50_0	rad50_MS	5	0	MRN_0	MRN_0	MRN_0	MRN_0	MRN_0	0	0	0	0	1	0	0	0	0	0	0	0	0	na	na	na	na	na
1965	0	0	2	1	Caucasian	MRN_0	MRN_0	MRN	0	MRN_0	MRN_0	0	0	MRN_0	MRN_0	MRN_0	MRN_0	MRN_0	0	0	0	0	0	0	0	0	0	0	0	0	0	na	na	na	na	na
1966	0	0	2	1	Caucasian	MRN_0	MRN_0	MRN	0	MRN_0	MRN_0	0	0	MRN_0	MRN_0	MRN_0	MRN_0	MRN_0	0	0	0	0	0	0	0	0	0	0	0	0	0	na	na	na	na	na
1967	0	0	2	1	Caucasian	MRN_0	MRN_0	MRN	0	MRN_0	MRN_0	0	0	MRN_0	MRN_0	MRN_0	MRN_0	MRN_0	0	0	0	0	0	0	0	0	0	0	0	0	0	na	na	na	na	na
1968	0	0	2	1	Caucasian	MRN_0	MRN_0	MRN	0	MRN_0	MRN_0	0	0	MRN_0	MRN_0	MRN_0	MRN_0	MRN_0	0	0	0	0	0	0	0	0	0	0	0	0	0	na	na	na	na	na
1969	0	0	2	1	Caucasian	MRN_0	MRN_0	MRN	0	MRN_0	MRN_0	0	0	MRN_0	MRN_0	MRN_0	MRN_0	MRN_0	0	0	0	0	0	0	0	0	0	0	0	0	0	na	na	na	na	na
1970	0	0	2	1	Caucasian	MRN_0	MRN_0	MRN	0	MRN_0	MRN_0	0	0	MRN_0	MRN_0	MRN_0	MRN_0	MRN_0	0	0	0	0	0	0	0	0	0	0	0	0	0	na	na	na	na	na
1971	0	0	2	1	Caucasian	MRN_0	MRN_0	MRN	0	MRN_0	MRN_0	0	0	MRN_0	MRN_0	MRN_0	MRN_0	MRN_0	0	0	0	0	0	0	0	0	0	0	0	0	0	na	na	na	na	na
1972	0	0	2	1	Caucasian	MRN_0	MRN_0	MRN	0	MRN_0	MRN_0	0	0	MRN_0	MRN_0	MRN_0	MRN_0	MRN_0	0	0	0	0	0	0	0	0	0	0	0	0	0	na	na	na	na	na
1973	0	0	2	1	Caucasian	MRN_0	MRN_0	MRN	0	MRN_0	MRN_0	0	0	MRN_0	MRN_0	MRN_0	MRN_0	MRN_0	0	0	0	0	0	0	0	0	0	0	0	0	0	na	na	na	na	na
1974	0	0	2	1	Caucasian	MRN_0	MRN_0	MRN	0	MRN_0	MRN_0	0	0	MRN_0	MRN_0	MRN_0	MRN_0	MRN_0	0	0	0	0	0	0	0	0	0	0	0	0	0	na	na	na	na	na
1975	0	0	2	1	Caucasian	MRN_0	MRN_0	MRN	0	MRN_0	MRN_0	0	0	MRN_0	MRN_0	MRN_0	MRN_0	MRN_0	0	0	0	0	0	0	0	0	0	0	0	0	0	na	na	na	na	na
1976	0	0	2	1	Caucasian	MRN_0	MRN_0	MRN	0	MRN_0	MRN_0	0	0	MRN_0	MRN_0	MRN_0	MRN_0	MRN_0	0	0	0	0	0	0	0	0	0	0	0	0	0	na	na	na	na	na
1977	0	0	2	1	Caucasian	MRN_0	MRN_0	MRN	0	MRN_0	MRN_0	0	0	MRN_0	MRN_0	MRN_0	MRN_0	MRN_0	0	0	0	0	0	0	0	0	0	0	0	0	0	na	na	na	na	na
1978	0	0	2	1	Caucasian	MRN_0	MRN_0	MRN	0	MRN_0	MRN_0	0	0	MRN_0	MRN_0	MRN_0	MRN_0	MRN_0	0	0	0	0	0	0	0	0	0	0	0	0	0	na	na	na	na	na
1979	0	0	2	1	Caucasian	MRN_0	MRN_0	MRN	0	MRN_0	MRN_0	0	0	MRN_0	MRN_0	MRN_0	MRN_0	MRN_0	0	0	0	0	0	0	0	0	0	0	0	0	0	na	na	na	na	na
1980	0	1	2	1	Caucasian	MRN_0	MRN_0	MRN	0	MRN_0	MRN_0	0	0	MRN_0	MRN_0	MRN_0	MRN_0	MRN_0	0	0	0	0	0	0	0	0	0	0	0	0	0	na	na	na	na	na
1981	0	0	2	1	Caucasian	MRN_0	MRN_0	MRN	0	MRN_0	MRN_0	0	0	MRN_0	MRN_0	MRN_0	MRN_0	MRN_0	0	0	0	0	0	0	0	0	0	0	0	0	0	na	na	na	na	na
1982	0	0	2	1	Caucasian	MRN_0	MRN_0	MRN	0	MRN_0	MRN_0	0	0	MRN_0	MRN_0	MRN_0	MRN_0	MRN_0	0	0	0	0	0	0	0	0	0	0	0	0	0	na	na	na	na	na
1983	0	1	2	1	Caucasian	MRN_0	MRN_0	MRN	0	MRN_0	MRN_0	0	0	MRN_0	MRN_0	MRN_0	MRN_0	MRN_0	0	0	0	0	0	0	0	0	0	0	0	0	0	na	na	na	na	na
1984	0	0	2	1	Caucasian	MRN_0	MRN_0	MRN	0	MRN_0	MRN_0	0	0	MRN_0	MRN_0	MRN_0	MRN_0	MRN_0	0	0	0	0	0	0	0	0	0	0	0	0	0	na	na	na	na	na
1985	0	1	2	4	Latina	MRN_0	MRN_0	MRN	0	MRN_0	MRN_0	0	0	MRN_0	MRN_0	MRN_0	MRN_0	MRN_0	0	0	0	0	0	0	0	0	0	0	0	0	0	na	na	na	na	na
1986	0	1	2	1	Caucasian	MRN_0	MRN_0	MRN	0	MRN_0	MRN_0	0	0	MRN_0	MRN_0	MRN_0	MRN_0	MRN_0	0	0	0	0	0	0	0	0	0	0	0	0	0	na	na	na	na	na
1987	0	1	2	1	Caucasian	MRN_0	MRN_0	MRN	0	MRN_0	MRN_0	0	0	MRN_0	MRN_0	MRN_0	MRN_0	MRN_0	0	0	0	0	0	0	0	0	0	0	0	0	0	na	na	na	na	na
1988	0	1	2	1	Caucasian	nbs1_c.456G>A	nbs1_p.M152I	nbs1	0	nbs1_1	nbs1_MS	5	0	MRN_0	MRN_0	MRN_0	MRN_0	MRN_0	0	0	0	0	1	1	0	0	0	0	1	1	0	C0	C0	0	0.993	0.999
1989	0	0	2	1	Caucasian	MRN_0	MRN_0	MRN	0	MRN_0	MRN_0	0	0	MRN_0	MRN_0	MRN_0	MRN_0	MRN_0	0	0	0	0	0	0	0	0	0	0	0	0	0	na	na	na	na	na
1990	0	0	2	1	Caucasian	MRN_0	MRN_0	MRN	0	MRN_0	MRN_0	0	0	MRN_0	MRN_0	MRN_0	MRN_0	MRN_0	0	0	0	0	0	0	0	0	0	0	0	0	0	na	na	na	na	na
1991	0	0	2	1	Caucasian	MRN_0	MRN_0	MRN	0	MRN_0	MRN_0	0	0	MRN_0	MRN_0	MRN_0	MRN_0	MRN_0	0	0	0	0	0	0	0	0	0	0	0	0	0	na	na	na	na	na
1992	0	1	2	1	Caucasian	MRN_0	MRN_0	MRN	0	MRN_0	MRN_0	0	0	MRN_0	MRN_0	MRN_0	MRN_0	MRN_0	0	0	0	0	0	0	0	0	0	0	0	0	0	na	na	na	na	na
1993	0	1	2	1	Caucasian	MRN_0	MRN_0	MRN	0	MRN_0	MRN_0	0	0	MRN_0	MRN_0	MRN_0	MRN_0	MRN_0	0	0	0	0	0	0	0	0	0	0	0	0	0	na	na	na	na	na
1994	0	1	2	1	Caucasian	MRN_0	MRN_0	MRN	0	MRN_0	MRN_0	0	0	MRN_0	MRN_0	MRN_0	MRN_0	MRN_0	0	0	0	0	0	0	0	0	0	0	0	0	0	na	na	na	na	na
1995	0	1	2	1	Caucasian	MRN_0	MRN_0	MRN	0	MRN_0	MRN_0	0	0	MRN_0	MRN_0	MRN_0	MRN_0	MRN_0	0	0	0	0	0	0	0	0	0	0	0	0	0	na	na	na	na	na
1996	0	1	2	1	Caucasian	MRN_0	MRN_0	MRN	0	MRN_0	MRN_0	0	0	MRN_0	MRN_0	MRN_0	MRN_0	MRN_0	0	0	0	0	0	0	0	0	0	0	0	0	0	na	na	na	na	na
1997	0	1	2	1	Caucasian	mre11_c.1667A>G	mre11_p.N556S	mre11	556	mre11_0	mre11_MS	5	0	mre11_0	mre11_0	mre11_0	mre11_0	mre11_0	0	0	0	0	1	0	0	0	0	0	0	0	0	na	na	na	na	na
1998	0	1	2	2	East Asian	MRN_0	MRN_0	MRN	0	MRN_0	MRN_0	0	0	MRN_0	MRN_0	MRN_0	MRN_0	MRN_0	0	0	0	0	0	0	0	0	0	0	0	0	0	na	na	na	na	na
1999	0	1	2	1	Caucasian	mre11_c.660-7G>T	mre11_NA	mre11	219.8	mre11_1	mre11_I	5	0	mre11_0	mre11_0	mre11_0	mre11_0	mre11_0	0	1	0	0	0	0	0	0	0	0	0	0	0	na	na	na	na	na
2000	0	1	2	1	Caucasian	MRN_0	MRN_0	MRN	0	MRN_0	MRN_0	0	0	MRN_0	MRN_0	MRN_0	MRN_0	MRN_0	0	0	0	0	0	0	0	0	0	0	0	0	0	na	na	na	na	na
2001	0	1	2	1	Caucasian	MRN_0	MRN_0	MRN	0	MRN_0	MRN_0	0	0	MRN_0	MRN_0	MRN_0	MRN_0	MRN_0	0	0	0	0	0	0	0	0	0	0	0	0	0	na	na	na	na	na
2002	0	1	2	1	Caucasian	MRN_0	MRN_0	MRN	0	MRN_0	MRN_0	0	0	MRN_0	MRN_0	MRN_0	MRN_0	MRN_0	0	0	0	0	0	0	0	0	0	0	0	0	0	na	na	na	na	na
2003	1	1	2	1	Caucasian	MRN_0	MRN_0	MRN	0	MRN_0	MRN_0	0	0	MRN_0	MRN_0	MRN_0	MRN_0	MRN_0	0	0	0	0	0	0	0	0	0	0	0	0	0	na	na	na	na	na
2004	0	1	2	1	Caucasian	MRN_0	MRN_0	MRN	0	MRN_0	MRN_0	0	0	MRN_0	MRN_0	MRN_0	MRN_0	MRN_0	0	0	0	0	0	0	0	0	0	0	0	0	0	na	na	na	na	na
2005	0	1	2	1	Caucasian	MRN_0	MRN_0	MRN	0	MRN_0	MRN_0	0	0	MRN_0	MRN_0	MRN_0	MRN_0	MRN_0	0	0	0	0	0	0	0	0	0	0	0	0	0	na	na	na	na	na
2006	0	1	2	1	Caucasian	rad50_c.671G>A	rad50_p.R224H	rad50	224	rad50_0	rad50_MS	5	0	MRN_0	MRN_0	MRN_0	MRN_0	MRN_0	0	0	0	0	1	0	0	0	0	0	0	0	0	na	na	na	na	na
2007	0	1	2	4	Latina	MRN_0	MRN_0	MRN	0	MRN_0	MRN_0	0	0	MRN_0	MRN_0	MRN_0	MRN_0	MRN_0	0	0	0	0	0	0	0	0	0	0	0	0	0	na	na	na	na	na
2008	0	1	2	1	Caucasian	MRN_0	MRN_0	MRN	0	MRN_0	MRN_0	0	0	MRN_0	MRN_0	MRN_0	MRN_0	MRN_0	0	0	0	0	0	0	0	0	0	0	0	0	0	na	na	na	na	na
2009	0	1	2	1	Caucasian	MRN_0	MRN_0	MRN	0	MRN_0	MRN_0	0	0	MRN_0	MRN_0	MRN_0	MRN_0	MRN_0	0	0	0	0	0	0	0	0	0	0	0	0	0	na	na	na	na	na
2010	0	1	2	1	Caucasian	MRN_0	MRN_0	MRN	0	MRN_0	MRN_0	0	0	MRN_0	MRN_0	MRN_0	MRN_0	MRN_0	0	0	0	0	0	0	0	0	0	0	0	0	0	na	na	na	na	na
2011	0	0	2	1	Caucasian	MRN_0	MRN_0	MRN	0	MRN_0	MRN_0	0	0	MRN_0	MRN_0	MRN_0	MRN_0	MRN_0	0	0	0	0	0	0	0	0	0	0	0	0	0	na	na	na	na	na
2012	0	0	2	1	Caucasian	MRN_0	MRN_0	MRN	0	MRN_0	MRN_0	0	0	MRN_0	MRN_0	MRN_0	MRN_0	MRN_0	0	0	0	0	0	0	0	0	0	0	0	0	0	na	na	na	na	na
2013	0	0	2	1	Caucasian	MRN_0	MRN_0	MRN	0	MRN_0	MRN_0	0	0	MRN_0	MRN_0	MRN_0	MRN_0	MRN_0	0	0	0	0	0	0	0	0	0	0	0	0	0	na	na	na	na	na
2014	0	0	2	1	Caucasian	MRN_0	MRN_0	MRN	0	MRN_0	MRN_0	0	0	MRN_0	MRN_0	MRN_0	MRN_0	MRN_0	0	0	0	0	0	0	0	0	0	0	0	0	0	na	na	na	na	na
2015	0	1	2	1	Caucasian	MRN_0	MRN_0	MRN	0	MRN_0	MRN_0	0	0	MRN_0	MRN_0	MRN_0	MRN_0	MRN_0	0	0	0	0	0	0	0	0	0	0	0	0	0	na	na	na	na	na
2016	0	1	2	1	Caucasian	MRN_0	MRN_0	MRN	0	MRN_0	MRN_0	0	0	MRN_0	MRN_0	MRN_0	MRN_0	MRN_0	0	0	0	0	0	0	0	0	0	0	0	0	0	na	na	na	na	na
2017	0	1	2	1	Caucasian	MRN_0	MRN_0	MRN	0	MRN_0	MRN_0	0	0	MRN_0	MRN_0	MRN_0	MRN_0	MRN_0	0	0	0	0	0	0	0	0	0	0	0	0	0	na	na	na	na	na
[truncated: 437 more rows]
